# Supplementary material for: 4-(4-Nitro­benz­yl)pyridinium 3-carb­oxy-4-hy­droxy­benzene­sulfonate
Source: Acta Crystallogr Sect E Struct Rep Online. 2013 Jan 9;69(Pt 2):o206. doi: 10.1107/S1600536813000093 (PMC3569266; doi:10.1107/S1600536813000093)
Supplement: Supplementary file 1 [file e-69-0o206-sup1.cif]

##############################################################################
#                                                                            #
# This CIF contains the data in a paper accepted for publication in          #
# Acta Crystallographica Section E. It conforms to the requirements of       #
# Notes for Authors for Acta Crystallographica Section E, and has been       #
# peer reviewed under the auspices of the IUCr Commission on Journals.       #
#                                                                            #
# Full details of the Crystallographic Information File format               #
# are given in the paper "The Crystallographic Information File (CIF):       #
# a New Standard Archive File for Crystallography" by S. R. Hall, F. H.      #
# Allen and I. D. Brown [Acta Cryst. (1991), A47, 655-685].                  #
#                                                                            #
# The current version of the core CIF dictionary is obtainable from          #
# ftp://ftp.iucr.org/pub/cif_core.dic.                                       #
#                                                                            #
# Software is freely available for graphical display of the structure(s)     #
# in this CIF. For information consult the CIF software page                 #
# http://www.iucr.org/resources/cif/software.                                #
#                                                                            #
# This file may be used for bona fide research purposes within the           #
# scientific community so long as proper attribution is given to the journal # 
# article from which it was obtained.                                        #
#                                                                            #
##############################################################################
data_global
_audit_creation_method     ' SHELXL97 (Sheldrick, 2008)'
_journal_date_recd_electronic     2012-12-20
_journal_date_accepted     2013-01-02
_journal_name_full     'Acta Crystallographica, Section E'
_journal_year     2013
_journal_volume     69
_journal_issue      2
_journal_page_first     o206
_journal_page_last     o206
_journal_paper_category     QO
_journal_paper_doi     10.1107/S1600536813000093
_journal_coeditor_code     BH2470
_publ_contact_author_name     'Dr Graham Smith'
_publ_contact_author_address
;
Science and Engineering Faculty
Queensland University of Technology
GPO Box 2434, Brisbane, Qld 4001, Australia
;
_publ_contact_author_email     g.smith@qut.edu.au
_publ_contact_author_fax     ' 61 7 3138 1804 '
_publ_contact_author_phone     ' 61 7 3300 2667 '
_publ_section_title
;
4-(4-Nitrobenzyl)pyridinium 3-carboxy-4-hydroxybenzenesulfonate
;
loop_
    _publ_author_name
    _publ_author_address
    "Smith, Graham"
;
Science and Engineering Faculty
Queensland University of Technology
GPO Box 2434, Brisbane
Queensland 4001
Australia
;
    "Wermuth, Urs D."
;
Science and Engineering Faculty
Queensland University of Technology
GPO Box 2434, Brisbane
Queensland 4001
Australia
;
data_I
_audit_creation_method     SHELXL97
_chemical_name_systematic
;
4-(4-Nitrobenzyl)pyridinium 3-carboxy-4-hydroxybenzenesulfonate
;
_chemical_name_common     '4-(4-nitrobenzyl)pyridinium 5-sulfosalicylate'
_chemical_formula_moiety     'C12 H11 N2 O2 +, C7 H5 O6 S -'
_chemical_formula_sum     'C19 H16 N2 O8 S'
_chemical_formula_iupac     'C12 H11 N2 O2 +, C7 H5 O6 S -'
_chemical_formula_weight     432.41
_chemical_melting_point     ?
_symmetry_cell_setting     monoclinic
_symmetry_space_group_name_H-M     'P 21/c'
_symmetry_space_group_name_Hall     '-P 2ybc'
loop_
    _symmetry_equiv_pos_as_xyz
    'x, y, z'
    '-x, y+1/2, -z+1/2'
    '-x, -y, -z'
    'x, -y+1/2, z+1/2'
_cell_length_a     7.4154(7)
_cell_length_b     12.8896(10)
_cell_length_c     19.649(2)
_cell_angle_alpha     90.00
_cell_angle_beta     92.848(9)
_cell_angle_gamma     90.00
_cell_volume     1875.8(3)
_cell_formula_units_Z     4
_cell_measurement_reflns_used     3757
_cell_measurement_theta_min     3.15
_cell_measurement_theta_max     28.79
_cell_measurement_temperature     200.0(10)
_exptl_crystal_description     block
_exptl_crystal_colour     colourless
_exptl_crystal_size_max     0.25
_exptl_crystal_size_mid     0.20
_exptl_crystal_size_min     0.15
_exptl_crystal_density_diffrn     1.531
_exptl_crystal_density_meas     ?
_exptl_crystal_density_method     'not measured'
_exptl_crystal_F_000     896
_exptl_absorpt_coefficient_mu     0.226
_exptl_absorpt_correction_type     multi-scan
_exptl_absorpt_process_details     '(CrysAlis PRO; Agilent, 2012)'
_exptl_absorpt_correction_T_min     0.916
_exptl_absorpt_correction_T_max     0.980
_exptl_special_details     ?
_diffrn_ambient_temperature     200.0(10)
_diffrn_radiation_type     MoK\a
_diffrn_radiation_wavelength     0.71073
_diffrn_radiation_source     'Enhance (Mo) X-ray source'
_diffrn_radiation_monochromator     graphite
_diffrn_measurement_device_type     'Oxford Diffraction Gemini-S CCD-detector'
_diffrn_measurement_method     '\w scans'
_diffrn_detector_area_resol_mean     16.077
_diffrn_reflns_number     14534
_diffrn_reflns_av_R_equivalents     0.0487
_diffrn_reflns_av_sigmaI/netI     0.1120
_diffrn_reflns_theta_min     3.16
_diffrn_reflns_theta_max     26.00
_diffrn_reflns_theta_full     26.00
_diffrn_measured_fraction_theta_max     0.999
_diffrn_measured_fraction_theta_full     0.999
_diffrn_reflns_limit_h_min     -9
_diffrn_reflns_limit_h_max     9
_diffrn_reflns_limit_k_min     -15
_diffrn_reflns_limit_k_max     15
_diffrn_reflns_limit_l_min     0
_diffrn_reflns_limit_l_max     24
_diffrn_standards_number     0
_diffrn_standards_interval_count     .
_diffrn_standards_interval_time     .
_diffrn_standards_decay_%     ?
_refine_special_details     ?
_reflns_number_total     3671
_reflns_number_gt     2631
_reflns_threshold_expression     I>2\s(I)
_refine_ls_structure_factor_coef     Fsqd
_refine_ls_matrix_type     full
_refine_ls_R_factor_all     0.1048
_refine_ls_R_factor_gt     0.0705
_refine_ls_wR_factor_gt     0.1639
_refine_ls_wR_factor_ref     0.1726
_refine_ls_goodness_of_fit_ref     1.206
_refine_ls_restrained_S_all     1.206
_refine_ls_number_reflns     3671
_refine_ls_number_parameters     272
_refine_ls_number_restraints     0
_refine_ls_number_constraints     0
_refine_ls_hydrogen_treatment     constr
_refine_ls_weighting_scheme     calc
_refine_ls_weighting_details
         'calc w=1/[\s^2^(Fo^2^)+(0.0464P)^2^+2.5904P] where P=(Fo^2^+2Fc^2^)/3'
_atom_sites_solution_hydrogens     geom
_atom_sites_solution_primary     direct
_atom_sites_solution_secondary     difmap
_refine_ls_shift/su_max     0.000
_refine_ls_shift/su_mean     0.000
_refine_diff_density_max     0.391
_refine_diff_density_min     -0.539
_refine_ls_extinction_method     none
_refine_ls_extinction_coef     ?
loop_
    _atom_type_symbol
    _atom_type_description
    _atom_type_scat_dispersion_real
    _atom_type_scat_dispersion_imag
    _atom_type_scat_source
    'C' 'C' 0.0033 0.0016
                         'International Tables Vol C Tables 4.2.6.8 and 6.1.1.4'
    'H' 'H' 0.0000 0.0000
                         'International Tables Vol C Tables 4.2.6.8 and 6.1.1.4'
    'N' 'N' 0.0061 0.0033
                         'International Tables Vol C Tables 4.2.6.8 and 6.1.1.4'
    'O' 'O' 0.0106 0.0060
                         'International Tables Vol C Tables 4.2.6.8 and 6.1.1.4'
    'S' 'S' 0.1246 0.1234
                         'International Tables Vol C Tables 4.2.6.8 and 6.1.1.4'
_computing_data_collection     'CrysAlis PRO (Agilent, 2012)'
_computing_cell_refinement     'CrysAlis PRO (Agilent, 2012)'
_computing_data_reduction     'CrysAlis PRO (Agilent, 2012)'
_computing_structure_solution     'SIR92 (Altomare <i>et al.</i>, 1993)'
_computing_structure_refinement
                      'SHELXL97 (Sheldrick, 2008) within WinGX (Farrugia, 2012)'
_computing_molecular_graphics     'PLATON (Spek, 2009)'
_computing_publication_material     'PLATON (Spek, 2009)'
loop_
    _atom_site_type_symbol
    _atom_site_label
    _atom_site_fract_x
    _atom_site_fract_y
    _atom_site_fract_z
    _atom_site_U_iso_or_equiv
    _atom_site_thermal_displace_type
    _atom_site_calc_flag
    _atom_site_refinement_flags
    _atom_site_occupancy
    O O41 0.5308(6) 1.2075(3) 0.6714(2) 0.0669(15) Uani . . 1.000
    O O42 0.4378(6) 1.1939(3) 0.5666(2) 0.0580(16) Uani . . 1.000
    N N1 0.6089(5) 0.4772(3) 0.58094(19) 0.0343(14) Uani . . 1.000
    N N41 0.4750(5) 1.1565(3) 0.6224(2) 0.0374(14) Uani . . 1.000
    C C2 0.6921(7) 0.5677(4) 0.5906(3) 0.0433(19) Uani . . 1.000
    C C3 0.6005(7) 0.6507(4) 0.6162(3) 0.0363(16) Uani . . 1.000
    C C4 0.4226(6) 0.6405(3) 0.6324(2) 0.0265(14) Uani . . 1.000
    C C5 0.3420(6) 0.5439(3) 0.6213(2) 0.0332(16) Uani . . 1.000
    C C6 0.4369(7) 0.4631(3) 0.5959(2) 0.0347(16) Uani . . 1.000
    C C11 0.3719(6) 0.8367(3) 0.6512(2) 0.0304(16) Uani . . 1.000
    C C21 0.4350(8) 0.8981(4) 0.7051(2) 0.0439(19) Uani . . 1.000
    C C31 0.4738(7) 1.0020(4) 0.6955(3) 0.0447(19) Uani . . 1.000
    C C41 0.4452(6) 1.0441(3) 0.6322(2) 0.0294(16) Uani . . 1.000
    C C42 0.3137(7) 0.7262(3) 0.6619(2) 0.0351(16) Uani . . 1.000
    C C51 0.3888(6) 0.9853(4) 0.5774(2) 0.0328(16) Uani . . 1.000
    C C61 0.3547(6) 0.8809(3) 0.5871(2) 0.0305(14) Uani . . 1.000
    S S5A 0.96726(16) 0.31180(8) 0.53828(6) 0.0283(3) Uani . . 1.000
    O O2A 1.0084(6) -0.0013(3) 0.75787(17) 0.0573(14) Uani . . 1.000
    O O11A 0.8687(5) -0.0882(2) 0.55774(16) 0.0372(10) Uani . . 1.000
    O O12A 0.9140(5) -0.1398(2) 0.66576(17) 0.0427(11) Uani . . 1.000
    O O51A 0.7756(5) 0.3169(2) 0.51826(16) 0.0385(11) Uani . . 1.000
    O O52A 1.0352(5) 0.4070(2) 0.56822(18) 0.0433(11) Uani . . 1.000
    O O53A 1.0709(5) 0.2754(2) 0.48221(18) 0.0503(13) Uani . . 1.000
    C C1A 0.9474(6) 0.0393(3) 0.6394(2) 0.0317(16) Uani . . 1.000
    C C2A 1.0008(7) 0.0680(4) 0.7061(2) 0.0363(16) Uani . . 1.000
    C C3A 1.0483(7) 0.1698(4) 0.7204(2) 0.0443(17) Uani . . 1.000
    C C4A 1.0432(7) 0.2439(4) 0.6695(2) 0.0361(17) Uani . . 1.000
    C C5A 0.9863(6) 0.2161(3) 0.6031(2) 0.0250(12) Uani . . 1.000
    C C6A 0.9407(6) 0.1142(3) 0.5884(2) 0.0273(14) Uani . . 1.000
    C C11A 0.9080(6) -0.0709(3) 0.6227(2) 0.0304(14) Uani . . 1.000
    H H1 0.66760 0.42610 0.56460 0.0410 Uiso . R 1.000
    H H2 0.81240 0.57490 0.58020 0.0520 Uiso calc R 1.000
    H H3 0.65890 0.71410 0.62250 0.0440 Uiso calc R 1.000
    H H5 0.22190 0.53430 0.63130 0.0400 Uiso calc R 1.000
    H H6 0.38210 0.39880 0.58900 0.0420 Uiso calc R 1.000
    H H21 0.45160 0.86920 0.74840 0.0520 Uiso calc R 1.000
    H H31 0.51860 1.04250 0.73170 0.0540 Uiso calc R 1.000
    H H51 0.37360 1.01480 0.53430 0.0390 Uiso calc R 1.000
    H H61 0.31950 0.83990 0.54990 0.0370 Uiso calc R 1.000
    H H421 0.31140 0.71450 0.71060 0.0420 Uiso calc R 1.000
    H H422 0.19060 0.71940 0.64330 0.0420 Uiso calc R 1.000
    H H2A 0.97480 -0.06270 0.73320 0.0860 Uiso . R 1.000
    H H3A 1.08390 0.18860 0.76480 0.0530 Uiso calc R 1.000
    H H4A 1.07740 0.31190 0.67930 0.0430 Uiso calc R 1.000
    H H6A 0.90540 0.09560 0.54390 0.0320 Uiso calc R 1.000
    H H11A 0.88000 -0.15700 0.54300 0.0560 Uiso . R 1.000
loop_
    _atom_site_aniso_label
    _atom_site_aniso_U_11
    _atom_site_aniso_U_22
    _atom_site_aniso_U_33
    _atom_site_aniso_U_12
    _atom_site_aniso_U_13
    _atom_site_aniso_U_23
    O41 0.098(3) 0.0271(19) 0.074(3) -0.016(2) -0.012(3) -0.020(2)
    O42 0.082(3) 0.033(2) 0.059(3) -0.008(2) 0.004(2) 0.0134(19)
    N1 0.040(3) 0.027(2) 0.036(2) 0.0075(19) 0.0044(18) 0.0012(18)
    N41 0.034(2) 0.024(2) 0.054(3) -0.0013(18) -0.001(2) -0.006(2)
    C2 0.032(3) 0.034(3) 0.065(4) 0.000(2) 0.013(3) 0.008(3)
    C3 0.039(3) 0.020(2) 0.050(3) -0.004(2) 0.004(2) 0.003(2)
    C4 0.033(3) 0.021(2) 0.025(2) -0.002(2) -0.0044(19) 0.0075(18)
    C5 0.030(3) 0.031(2) 0.038(3) -0.002(2) -0.003(2) -0.003(2)
    C6 0.043(3) 0.023(2) 0.037(3) -0.003(2) -0.008(2) 0.001(2)
    C11 0.033(3) 0.023(2) 0.035(3) 0.002(2) 0.001(2) -0.007(2)
    C21 0.069(4) 0.035(3) 0.027(3) -0.002(3) -0.004(2) 0.000(2)
    C31 0.066(4) 0.028(3) 0.039(3) 0.000(3) -0.009(3) -0.011(2)
    C41 0.029(3) 0.023(2) 0.036(3) 0.001(2) -0.001(2) -0.008(2)
    C42 0.040(3) 0.026(2) 0.040(3) 0.003(2) 0.008(2) 0.001(2)
    C51 0.036(3) 0.031(2) 0.031(3) -0.002(2) -0.001(2) 0.001(2)
    C61 0.035(3) 0.030(2) 0.026(2) -0.006(2) -0.002(2) -0.007(2)
    S5A 0.0326(6) 0.0160(5) 0.0364(6) -0.0023(5) 0.0040(5) -0.0030(5)
    O2A 0.093(3) 0.051(2) 0.0285(19) 0.004(2) 0.0092(19) 0.0112(18)
    O11A 0.059(2) 0.0190(15) 0.0336(18) -0.0051(16) 0.0011(16) 0.0005(14)
    O12A 0.059(2) 0.0300(18) 0.040(2) 0.0037(18) 0.0116(17) 0.0138(16)
    O51A 0.046(2) 0.0291(17) 0.0398(19) -0.0026(17) -0.0037(15) -0.0011(15)
    O52A 0.049(2) 0.0192(16) 0.061(2) -0.0087(16) -0.0056(18) -0.0087(16)
    O53A 0.079(3) 0.0230(16) 0.052(2) 0.0096(18) 0.036(2) 0.0085(16)
    C1A 0.034(3) 0.028(2) 0.034(3) 0.003(2) 0.011(2) 0.005(2)
    C2A 0.047(3) 0.037(3) 0.026(2) 0.010(2) 0.013(2) 0.004(2)
    C3A 0.057(3) 0.049(3) 0.027(3) 0.002(3) 0.002(2) -0.011(2)
    C4A 0.039(3) 0.031(3) 0.039(3) -0.004(2) 0.009(2) -0.013(2)
    C5A 0.022(2) 0.021(2) 0.032(2) -0.0002(18) 0.0023(19) -0.0011(18)
    C6A 0.031(3) 0.028(2) 0.023(2) -0.002(2) 0.0027(19) -0.0013(19)
    C11A 0.026(2) 0.031(2) 0.035(3) 0.002(2) 0.009(2) 0.005(2)
_geom_special_details     ?
loop_
    _geom_bond_atom_site_label_1
    _geom_bond_atom_site_label_2
    _geom_bond_site_symmetry_1
    _geom_bond_site_symmetry_2
    _geom_bond_distance
    _geom_bond_publ_flag
    S5A C5A . . 1.774(4) no
    S5A O53A . . 1.452(4) no
    S5A O51A . . 1.457(4) no
    S5A O52A . . 1.441(3) no
    O41 N41 . . 1.221(6) no
    O42 N41 . . 1.217(6) no
    O2A C2A . . 1.353(6) no
    O11A C11A . . 1.314(5) no
    O12A C11A . . 1.226(5) no
    O2A H2A . . 0.9500 no
    O11A H11A . . 0.9400 no
    N1 C6 . . 1.336(6) no
    N1 C2 . . 1.329(6) no
    N41 C41 . . 1.480(5) no
    N1 H1 . . 0.8600 no
    C2 C3 . . 1.376(7) no
    C3 C4 . . 1.379(7) no
    C4 C5 . . 1.394(6) no
    C4 C42 . . 1.502(6) no
    C5 C6 . . 1.365(6) no
    C11 C21 . . 1.385(6) no
    C11 C42 . . 1.506(6) no
    C11 C61 . . 1.383(6) no
    C21 C31 . . 1.385(7) no
    C31 C41 . . 1.364(7) no
    C41 C51 . . 1.365(6) no
    C51 C61 . . 1.384(6) no
    C2 H2 . . 0.9300 no
    C3 H3 . . 0.9300 no
    C5 H5 . . 0.9300 no
    C6 H6 . . 0.9300 no
    C21 H21 . . 0.9300 no
    C31 H31 . . 0.9300 no
    C42 H422 . . 0.9700 no
    C42 H421 . . 0.9700 no
    C51 H51 . . 0.9300 no
    C61 H61 . . 0.9300 no
    C1A C11A . . 1.484(6) no
    C1A C2A . . 1.400(6) no
    C1A C6A . . 1.391(6) no
    C2A C3A . . 1.384(7) no
    C3A C4A . . 1.382(6) no
    C4A C5A . . 1.398(6) no
    C5A C6A . . 1.383(6) no
    C3A H3A . . 0.9300 no
    C4A H4A . . 0.9300 no
    C6A H6A . . 0.9300 no
loop_
    _geom_angle_atom_site_label_1
    _geom_angle_atom_site_label_2
    _geom_angle_atom_site_label_3
    _geom_angle_site_symmetry_1
    _geom_angle_site_symmetry_2
    _geom_angle_site_symmetry_3
    _geom_angle
    _geom_angle_publ_flag
    O51A S5A O53A . . . 110.8(2) no
    O51A S5A C5A . . . 105.49(19) no
    O52A S5A O53A . . . 113.4(2) no
    O52A S5A C5A . . . 106.6(2) no
    O53A S5A C5A . . . 107.09(19) no
    O51A S5A O52A . . . 112.85(19) no
    C2A O2A H2A . . . 100.00 no
    C11A O11A H11A . . . 116.00 no
    C2 N1 C6 . . . 122.0(4) no
    O41 N41 O42 . . . 123.4(4) no
    O42 N41 C41 . . . 118.5(4) no
    O41 N41 C41 . . . 118.1(4) no
    C6 N1 H1 . . . 119.00 no
    C2 N1 H1 . . . 119.00 no
    N1 C2 C3 . . . 120.1(5) no
    C2 C3 C4 . . . 120.4(5) no
    C5 C4 C42 . . . 118.9(4) no
    C3 C4 C5 . . . 117.2(4) no
    C3 C4 C42 . . . 123.9(4) no
    C4 C5 C6 . . . 120.9(4) no
    N1 C6 C5 . . . 119.5(4) no
    C21 C11 C42 . . . 121.5(4) no
    C21 C11 C61 . . . 118.3(4) no
    C42 C11 C61 . . . 120.2(4) no
    C11 C21 C31 . . . 120.9(4) no
    C21 C31 C41 . . . 119.0(5) no
    N41 C41 C31 . . . 119.4(4) no
    N41 C41 C51 . . . 118.9(4) no
    C31 C41 C51 . . . 121.7(4) no
    C4 C42 C11 . . . 118.6(4) no
    C41 C51 C61 . . . 118.8(4) no
    C11 C61 C51 . . . 121.1(4) no
    N1 C2 H2 . . . 120.00 no
    C3 C2 H2 . . . 120.00 no
    C4 C3 H3 . . . 120.00 no
    C2 C3 H3 . . . 120.00 no
    C4 C5 H5 . . . 120.00 no
    C6 C5 H5 . . . 119.00 no
    N1 C6 H6 . . . 120.00 no
    C5 C6 H6 . . . 120.00 no
    C11 C21 H21 . . . 120.00 no
    C31 C21 H21 . . . 119.00 no
    C21 C31 H31 . . . 120.00 no
    C41 C31 H31 . . . 120.00 no
    C4 C42 H422 . . . 108.00 no
    C11 C42 H421 . . . 108.00 no
    C11 C42 H422 . . . 108.00 no
    H421 C42 H422 . . . 107.00 no
    C4 C42 H421 . . . 108.00 no
    C41 C51 H51 . . . 121.00 no
    C61 C51 H51 . . . 121.00 no
    C11 C61 H61 . . . 119.00 no
    C51 C61 H61 . . . 119.00 no
    C6A C1A C11A . . . 120.4(4) no
    C2A C1A C11A . . . 120.2(4) no
    C2A C1A C6A . . . 119.3(4) no
    O2A C2A C3A . . . 118.2(4) no
    O2A C2A C1A . . . 121.9(4) no
    C1A C2A C3A . . . 119.9(4) no
    C2A C3A C4A . . . 120.7(4) no
    C3A C4A C5A . . . 119.6(4) no
    C4A C5A C6A . . . 119.8(4) no
    S5A C5A C4A . . . 120.1(3) no
    S5A C5A C6A . . . 120.0(3) no
    C1A C6A C5A . . . 120.6(4) no
    O12A C11A C1A . . . 122.8(4) no
    O11A C11A O12A . . . 123.1(4) no
    O11A C11A C1A . . . 114.1(3) no
    C2A C3A H3A . . . 120.00 no
    C4A C3A H3A . . . 120.00 no
    C3A C4A H4A . . . 120.00 no
    C5A C4A H4A . . . 120.00 no
    C1A C6A H6A . . . 120.00 no
    C5A C6A H6A . . . 120.00 no
loop_
    _geom_torsion_atom_site_label_1
    _geom_torsion_atom_site_label_2
    _geom_torsion_atom_site_label_3
    _geom_torsion_atom_site_label_4
    _geom_torsion_site_symmetry_1
    _geom_torsion_site_symmetry_2
    _geom_torsion_site_symmetry_3
    _geom_torsion_site_symmetry_4
    _geom_torsion
    _geom_torsion_publ_flag
    O53A S5A C5A C6A . . . . -54.6(4) no
    O52A S5A C5A C4A . . . . 5.3(4) no
    O53A S5A C5A C4A . . . . 126.9(4) no
    O51A S5A C5A C4A . . . . -114.9(4) no
    O52A S5A C5A C6A . . . . -176.3(4) no
    O51A S5A C5A C6A . . . . 63.5(4) no
    C6 N1 C2 C3 . . . . -0.6(8) no
    C2 N1 C6 C5 . . . . 0.6(7) no
    O41 N41 C41 C31 . . . . 2.5(6) no
    O42 N41 C41 C51 . . . . 4.3(6) no
    O41 N41 C41 C51 . . . . -177.8(4) no
    O42 N41 C41 C31 . . . . -175.4(5) no
    N1 C2 C3 C4 . . . . 0.4(8) no
    C2 C3 C4 C42 . . . . 178.7(5) no
    C2 C3 C4 C5 . . . . -0.4(7) no
    C3 C4 C5 C6 . . . . 0.5(6) no
    C42 C4 C5 C6 . . . . -178.6(4) no
    C3 C4 C42 C11 . . . . 22.4(6) no
    C5 C4 C42 C11 . . . . -158.6(4) no
    C4 C5 C6 N1 . . . . -0.6(6) no
    C61 C11 C42 C4 . . . . 69.8(6) no
    C21 C11 C61 C51 . . . . -3.9(7) no
    C21 C11 C42 C4 . . . . -113.5(5) no
    C42 C11 C21 C31 . . . . -174.6(5) no
    C61 C11 C21 C31 . . . . 2.3(8) no
    C42 C11 C61 C51 . . . . 172.9(4) no
    C11 C21 C31 C41 . . . . 1.4(8) no
    C21 C31 C41 N41 . . . . 176.1(5) no
    C21 C31 C41 C51 . . . . -3.6(8) no
    C31 C41 C51 C61 . . . . 2.0(7) no
    N41 C41 C51 C61 . . . . -177.7(4) no
    C41 C51 C61 C11 . . . . 1.9(7) no
    C2A C1A C11A O11A . . . . -176.6(4) no
    C2A C1A C11A O12A . . . . 2.6(7) no
    C6A C1A C11A O11A . . . . 0.1(6) no
    C6A C1A C11A O12A . . . . 179.2(4) no
    C11A C1A C2A O2A . . . . -3.8(7) no
    C11A C1A C2A C3A . . . . 175.9(4) no
    C2A C1A C6A C5A . . . . 0.0(7) no
    C11A C1A C6A C5A . . . . -176.7(4) no
    C6A C1A C2A O2A . . . . 179.4(5) no
    C6A C1A C2A C3A . . . . -0.8(7) no
    O2A C2A C3A C4A . . . . 180.0(5) no
    C1A C2A C3A C4A . . . . 0.2(8) no
    C2A C3A C4A C5A . . . . 1.2(8) no
    C3A C4A C5A C6A . . . . -1.9(7) no
    C3A C4A C5A S5A . . . . 176.5(4) no
    S5A C5A C6A C1A . . . . -177.2(3) no
    C4A C5A C6A C1A . . . . 1.3(7) no
loop_
    _geom_hbond_atom_site_label_D
    _geom_hbond_atom_site_label_H
    _geom_hbond_atom_site_label_A
    _geom_hbond_site_symmetry_A
    _geom_hbond_distance_DH
    _geom_hbond_distance_HA
    _geom_hbond_distance_DA
    _geom_hbond_angle_DHA
    _geom_hbond_publ_flag
    N1 H1 O51A . 0.86 1.88 2.732(5) 172 yes
    O2A H2A O12A . 0.95 1.70 2.613(5) 159 yes
    O11A H11A O53A 3_756 0.94 1.65 2.583(4) 172 yes
    C2 H2 O53A 3_766 0.93 2.47 3.078(6) 123 no
    C3A H3A O12A 2_756 0.93 2.60 3.323(6) 135 no
    C4A H4A O52A . 0.93 2.51 2.893(6) 105 no
    C5 H5 O52A 1_455 0.93 2.44 3.024(5) 120 no
    C6 H6 O52A 1_455 0.93 2.59 3.087(6) 114 no
    C6A H6A O11A . 0.93 2.40 2.724(5) 100 no
    C61 H61 O51A 3_666 0.93 2.51 3.394(5) 160 no
    C42 H421 O41 2_646 0.97 2.55 3.427(6) 151 no
_iucr_refine_instructions_details
;
TITL gs10gs23_NBPYSSA
CELL  0.71073    7.4154   12.8896   19.6490    90.000    92.848    90.000
ZERR 4           0.0007    0.0010    0.0020     0.000     0.009     0.000
LATT   1
SYMM             - X ,    0.50000 + Y ,    0.50000 - Z
SFAC  C  H  N  O  S
UNIT    76   64   8  32   4
OMIT   -4  52
L.S. 10
FMAP 2
PLAN 10
ACTA
BOND $H
WGHT    0.046400    2.590400
BASF   0.32007
FVAR      11.43329
O41   4    0.530821    1.207453    0.671406    11.00000    0.09769    0.02708 =
         0.07363   -0.02027   -0.01179   -0.01574
O42   4    0.437806    1.193939    0.566639    11.00000    0.08193    0.03280 =
         0.05895    0.01337    0.00370   -0.00794
N1    3    0.608901    0.477185    0.580941    11.00000    0.04023    0.02745 =
         0.03626    0.00124    0.00437    0.00755
AFIX   3
H1    2    0.667601    0.426085    0.564601    11.00000   -1.20000
AFIX   0
N41   3    0.474988    1.156500    0.622372    11.00000    0.03443    0.02419 =
         0.05422   -0.00582   -0.00057   -0.00129
C2    1    0.692142    0.567721    0.590644    11.00000    0.03246    0.03418 =
         0.06546    0.00777    0.01349   -0.00028
AFIX  43
H2    2    0.812432    0.574926    0.580169    11.00000   -1.20000
AFIX   0
C3    1    0.600542    0.650730    0.616157    11.00000    0.03946    0.02038 =
         0.04952    0.00316    0.00377   -0.00379
AFIX  43
H3    2    0.658933    0.714102    0.622503    11.00000   -1.20000
AFIX   0
C4    1    0.422557    0.640535    0.632390    11.00000    0.03296    0.02105 =
         0.02530    0.00745   -0.00441   -0.00199
C5    1    0.342011    0.543916    0.621289    11.00000    0.02955    0.03070 =
         0.03824   -0.00338   -0.00293   -0.00153
AFIX  43
H5    2    0.221908    0.534342    0.631341    11.00000   -1.20000
AFIX   0
C6    1    0.436854    0.463149    0.595878    11.00000    0.04340    0.02275 =
         0.03728    0.00125   -0.00808   -0.00257
AFIX  43
H6    2    0.382100    0.398830    0.589017    11.00000   -1.20000
AFIX   0
C11   1    0.371898    0.836686    0.651154    11.00000    0.03261    0.02302 =
         0.03493   -0.00727    0.00115    0.00238
C21   1    0.435032    0.898112    0.705131    11.00000    0.06862    0.03470 =
         0.02695    0.00026   -0.00389   -0.00173
AFIX  43
H21   2    0.451571    0.869184    0.748351    11.00000   -1.20000
AFIX   0
C31   1    0.473782    1.002035    0.695487    11.00000    0.06607    0.02845 =
         0.03895   -0.01142   -0.00945    0.00035
AFIX  43
H31   2    0.518620    1.042540    0.731662    11.00000   -1.20000
AFIX   0
C41   1    0.445235    1.044139    0.632159    11.00000    0.02910    0.02263 =
         0.03637   -0.00822   -0.00077    0.00125
C42   1    0.313719    0.726172    0.661862    11.00000    0.04023    0.02591 =
         0.04001    0.00094    0.00833    0.00325
AFIX  23
H421  2    0.311368    0.714532    0.710582    11.00000   -1.20000
H422  2    0.190573    0.719407    0.643341    11.00000   -1.20000
AFIX   0
C51   1    0.388830    0.985305    0.577395    11.00000    0.03577    0.03076 =
         0.03111    0.00093   -0.00090   -0.00200
AFIX  43
H51   2    0.373623    1.014838    0.534308    11.00000   -1.20000
AFIX   0
C61   1    0.354673    0.880947    0.587115    11.00000    0.03500    0.03040 =
         0.02585   -0.00742   -0.00162   -0.00577
AFIX  43
H61   2    0.319493    0.839864    0.549876    11.00000   -1.20000
AFIX   0
S5A   5    0.967263    0.311800    0.538275    11.00000    0.03262    0.01605 =
         0.03642   -0.00302    0.00400   -0.00228
O2A   4    1.008437   -0.001328    0.757867    11.00000    0.09306    0.05078 =
         0.02851    0.01120    0.00922    0.00407
AFIX   3
H2A   2    0.974837   -0.062728    0.733197    11.00000   -1.50000
AFIX   0
O11A  4    0.868693   -0.088224    0.557737    11.00000    0.05859    0.01898 =
         0.03359    0.00051    0.00110   -0.00509
AFIX   3
H11A  2    0.88000    -0.157000    0.543000    11.00000   -1.50000
AFIX   0
O12A  4    0.914011   -0.139779    0.665763    11.00000    0.05927    0.03002 =
         0.04043    0.01379    0.01163    0.00371
O51A  4    0.775591    0.316902    0.518261    11.00000    0.04607    0.02907 =
         0.03980   -0.00110   -0.00368   -0.00259
O52A  4    1.035179    0.407023    0.568221    11.00000    0.04888    0.01921 =
         0.06123   -0.00872   -0.00564   -0.00865
O53A  4    1.070859    0.275359    0.482212    11.00000    0.07931    0.02297 =
         0.05188    0.00848    0.03606    0.00962
C1A   1    0.947436    0.039266    0.639398    11.00000    0.03362    0.02784 =
         0.03421    0.00497    0.01141    0.00302
C2A   1    1.000807    0.067950    0.706098    11.00000    0.04732    0.03748 =
         0.02575    0.00407    0.01304    0.00982
C3A   1    1.048254    0.169845    0.720416    11.00000    0.05702    0.04853 =
         0.02677   -0.01105    0.00213    0.00189
AFIX  43
H3A   2    1.083899    0.188642    0.764761    11.00000   -1.20000
AFIX   0
C4A   1    1.043169    0.243909    0.669457    11.00000    0.03915    0.03093 =
         0.03912   -0.01322    0.00856   -0.00425
AFIX  43
H4A   2    1.077421    0.311894    0.679297    11.00000   -1.20000
AFIX   0
C5A   1    0.986304    0.216072    0.603106    11.00000    0.02227    0.02103 =
         0.03244   -0.00114    0.00232   -0.00016
C6A   1    0.940749    0.114185    0.588357    11.00000    0.03062    0.02783 =
         0.02291   -0.00134    0.00265   -0.00188
AFIX  43
H6A   2    0.905352    0.095598    0.543949    11.00000   -1.20000
AFIX   0
C11A  1    0.907979   -0.070867    0.622737    11.00000    0.02587    0.03116 =
         0.03466    0.00548    0.00857    0.00238
HKLF 5
REM  gs10gs23_NBPYSSA
REM R1 =  0.0705 for   2631 Fo > 4sig(Fo)  and  0.1028 for all   3671 data
REM    272 parameters refined using      0 restraints
END
WGHT      0.0412      2.8805
REM Highest difference peak  0.391,  deepest hole -0.539,  1-sigma level  0.076
Q1    1   0.2589  0.3207  0.5476  11.00000  0.05    0.39
Q2    1   0.2009  0.9409  0.6119  11.00000  0.05    0.28
Q3    1   0.4711  0.8344  0.6716  11.00000  0.05    0.28
Q4    1   0.4288  1.0977  0.7323  11.00000  0.05    0.27
Q5    1   0.4543  1.0706  0.5527  11.00000  0.05    0.27
Q6    1   0.2271  0.8738  0.6659  11.00000  0.05    0.26
Q7    1   0.7011  0.9997  0.7661  11.00000  0.05    0.25
Q8    1   1.1623  0.3370  0.4942  11.00000  0.05    0.25
Q9    1   0.7649 -0.1022  0.5858  11.00000  0.05    0.25
Q10   1   0.8643  0.6171  0.5222  11.00000  0.05    0.24
;
