# Supplementary material for: 4-(4-Nitro­benz­yl)pyridinium 3-carb­oxy-4-hy­droxy­benzene­sulfonate
Source: Acta Crystallogr Sect E Struct Rep Online. 2013 Jan 9;69(Pt 2):o206. doi: 10.1107/S1600536813000093 (PMC3569266; doi:10.1107/S1600536813000093)
Supplement: Supplementary file 2 [file e-69-0o206-Isup2.hkl]

# 
# h,k,l, Fc-squared, Fo-squared, sigma(Fo-squared) and status flag 
# 
data_I
_shelx_title ' gs10gs23_NBPYSSA' 
_shelx_refln_list_code          4 
_shelx_F_calc_maximum      234.96 
_exptl_crystal_F_000       896.00 
_reflns_d_resolution_high  0.8107 
 
loop_ 
 _symmetry_equiv_pos_as_xyz 
 'x, y, z' 
 '-x, y+1/2, -z+1/2' 
 '-x, -y, -z' 
 'x, -y-1/2, z-1/2' 
 
_cell_length_a     7.4154 
_cell_length_b    12.8896 
_cell_length_c    19.6490 
_cell_angle_alpha  90.000 
_cell_angle_beta   92.848 
_cell_angle_gamma  90.000 
 
_shelx_F_squared_multiplier     1.000 
 
loop_ 
 _refln_index_h 
 _refln_index_k 
 _refln_index_l 
 _refln_F_squared_calc 
 _refln_F_squared_meas 
 _refln_F_squared_sigma 
 _refln_observed_status 
   2   0   0    55205.26    52888.08    293.56 o 
   3   0   0     8312.45     8078.53     80.36 o 
   4   0   0      243.79      217.31     18.79 o 
   5   0   0      571.96      655.09     19.67 o 
   6   0   0       15.41       25.16     16.52 o 
   7   0   0        9.27       13.56     19.57 o 
   8   0   0       54.38       62.94     22.23 o 
   9   0   0        0.11       -3.87     38.66 o 
   1   1   0      494.49      512.58     14.15 o 
   2   1   0     3609.67     3539.80     14.84 o 
   3   1   0     1806.51     1925.05     32.89 o 
   4   1   0      856.33      830.05     16.58 o 
   5   1   0        2.09       16.36      9.28 o 
   6   1   0      531.31      506.88     14.39 o 
   7   1   0      130.07      166.74     14.67 o 
   8   1   0       65.25       58.32     18.69 o 
   9   1   0       72.41       78.56     28.30 o 
   0   2   0        1.07        3.26      6.57 o 
   1   2   0     2716.38     2517.42     11.21 o 
   2   2   0       25.60       19.09      5.75 o 
   3   2   0        0.04        5.94      7.70 o 
   4   2   0     1776.55     1774.91     29.26 o 
   5   2   0        2.69       16.36     11.99 o 
   6   2   0       13.20       12.48     12.06 o 
   7   2   0       10.29       18.37     13.06 o 
   8   2   0        0.13       25.38     16.75 o 
   9   2   0        3.91       25.18     20.18 o 
   1   3   0      566.96      564.92      5.68 o 
   2   3   0     1162.86     1082.71      9.83 o 
   3   3   0      104.59      122.35      8.19 o 
   4   3   0      112.79      114.48      7.18 o 
   5   3   0       28.20       32.28      8.85 o 
   6   3   0      214.75      238.95     16.60 o 
   7   3   0       54.93       80.22     14.07 o 
   8   3   0        7.23       89.28     24.07 o 
   0   4   0      143.76      156.60      8.15 o 
   1   4   0       68.27       54.56      4.44 o 
   2   4   0      239.64      252.58      5.73 o 
   3   4   0      378.61      399.79      9.11 o 
   4   4   0      609.52      595.67     11.85 o 
   5   4   0       85.03      152.87     27.36 o 
   6   4   0      107.53      115.51     15.86 o 
   7   4   0       25.03       29.51     15.75 o 
   8   4   0        0.05       -1.40     16.69 o 
   1   5   0      159.38      163.28      4.98 o 
   2   5   0      101.63       84.62      4.78 o 
   3   5   0       43.97       56.68      6.62 o 
   4   5   0       92.56      103.53     15.51 o 
   5   5   0      183.41      182.15     12.86 o 
   6   5   0        1.63        9.22     14.57 o 
   7   5   0       15.99       24.79     19.16 o 
   8   5   0        7.54       17.88     17.78 o 
   0   6   0     2261.77     2257.66     46.05 o 
   1   6   0     2584.54     2750.00     22.18 o 
   2   6   0      678.52      662.09      7.93 o 
   3   6   0        9.33       13.11      4.01 o 
   4   6   0       66.07       59.85      8.01 o 
   5   6   0      610.41      649.45     25.67 o 
   6   6   0       49.06       71.27     23.08 o 
   7   6   0       39.78       59.84     20.30 o 
   8   6   0       40.61       69.22     23.52 o 
   1   7   0      537.76      529.31     10.63 o 
   2   7   0     1127.54     1062.90     30.02 o 
   3   7   0       28.21      324.15    102.68 o 
   4   7   0     1008.82      878.62     37.39 o 
   5   7   0       22.80       45.95     22.28 o 
   6   7   0     1128.81     1014.13     56.68 o 
   7   7   0       13.11       87.21     22.24 o 
   8   7   0      142.25      119.31     24.50 o 
   0   8   0     1453.73     1366.44     20.19 o 
   1   8   0      375.17      404.63     12.45 o 
   2   8   0       37.38       35.11      4.72 o 
   3   8   0       23.72       62.51     27.42 o 
   4   8   0      549.01      540.52     22.40 o 
   5   8   0       29.38       66.10     22.37 o 
   6   8   0       55.28       44.68     23.89 o 
   7   8   0       41.81       45.33     22.57 o 
   1   9   0       76.02       83.73      7.76 o 
   2   9   0      192.85      225.39     13.36 o 
   3   9   0        1.52        9.66     11.47 o 
   4   9   0        2.65        2.06     17.17 o 
   5   9   0      629.53      600.56     31.36 o 
   6   9   0       50.56       55.74     24.83 o 
   7   9   0      167.27      146.11     31.54 o 
   0  10   0      721.63      728.74     23.78 o 
   1  10   0      617.45      656.45     23.68 o 
   2  10   0      326.09      309.36     14.83 o 
   3  10   0       27.49      208.66     19.55 o 
   4  10   0      330.06      320.20     21.88 o 
   5  10   0       71.74       71.14     24.40 o 
   6  10   0       62.18       49.55     23.87 o 
   7  10   0        5.86       57.06     27.61 o 
   1  11   0      370.36      424.84     14.86 o 
   2  11   0        6.25       13.20     11.57 o 
   3  11   0      416.46      409.71     21.79 o 
   4  11   0      341.42      317.13     30.52 o 
   5  11   0      123.08      121.99     24.77 o 
   6  11   0       75.21       89.78     25.71 o 
   0  12   0        0.12        4.39     21.73 o 
   1  12   0      196.79      218.67     13.53 o 
   2  12   0        7.61       17.69     11.83 o 
   3  12   0        0.80       62.46     15.91 o 
   4  12   0       50.65       53.50     19.97 o 
   5  12   0        0.04       52.76     26.69 o 
   1  13   0       41.89       42.86     15.77 o 
   2  13   0       28.54       18.76     18.51 o 
   3  13   0        5.76       25.89     18.40 o 
   4  13   0       33.19       20.24     20.49 o 
   5  13   0        1.93       21.64     26.00 o 
   0  14   0       15.00       23.65     23.70 o 
   1  14   0       56.59       63.40     16.89 o 
   2  14   0        5.39       14.89     19.05 o 
   3  14   0       47.02       80.61     27.03 o 
   4  14   0       60.49       66.91     21.60 o 
   1  15   0       96.26      129.36     22.38 o 
   2  15   0      308.82      314.34     30.71 o 
   3  15   0       61.07       88.05     26.47 o 
  -9   1   1        8.48       12.09     27.16 o 
  -8   1   1       34.40       34.04     18.58 o 
  -7   1   1       19.61       30.58     12.90 o 
  -6   1   1       24.10       31.98     12.15 o 
  -5   1   1      367.19      404.47     13.92 o 
  -4   1   1     1817.50     1691.01     20.17 o 
  -3   1   1     1305.69     1319.04     24.07 o 
  -2   1   1     1289.67     1285.98     19.51 o 
  -1   1   1      272.60      247.02      6.32 o 
   1   1   1       15.30        9.23      5.09 o 
   2   1   1     8975.56     8724.51     38.55 o 
   3   1   1     1289.32     1184.06     24.53 o 
   4   1   1     3715.27     3746.67     40.97 o 
   5   1   1      346.91      348.24     11.64 o 
   6   1   1       13.65       28.40     10.80 o 
   7   1   1       49.83       53.95     13.95 o 
   8   1   1        1.61       23.23     15.18 o 
   9   1   1       20.63       27.46     20.59 o 
  -9   2   1       13.22       13.95     26.19 o 
  -8   2   1       20.40       44.91     17.36 o 
  -7   2   1        6.85       15.25     15.26 o 
  -6   2   1      170.01      149.40     13.56 o 
  -5   2   1      110.41       89.25     14.40 o 
  -4   2   1     2243.56     2291.53     26.75 o 
  -3   2   1       11.54        3.51      8.34 o 
  -2   2   1      216.16      173.09      6.09 o 
  -1   2   1     1894.01     1913.25     17.08 o 
   0   2   1      763.33      773.96      7.54 o 
   1   2   1      113.67      111.23      9.67 o 
   2   2   1     3316.19     3142.75     17.71 o 
   3   2   1       24.61       17.33      6.95 o 
   4   2   1     1747.56     1778.07     29.83 o 
   5   2   1      215.91      202.67     11.80 o 
   6   2   1        1.52       18.54     11.96 o 
   7   2   1       74.05       72.14     13.34 o 
   8   2   1       37.24      156.39     18.45 o 
   9   2   1        8.91       36.68     19.44 o 
  -8   3   1        9.34       11.89     17.24 o 
  -7   3   1        4.79       20.84     13.50 o 
  -6   3   1      323.27      289.81     13.12 o 
  -5   3   1      310.54      299.88     11.69 o 
  -4   3   1      228.49      231.02     10.43 o 
  -3   3   1      199.66      197.01      9.72 o 
  -2   3   1       47.40       34.11      5.29 o 
  -1   3   1     3611.14     3407.66     24.84 o 
   0   3   1      144.38      163.43      5.68 o 
   1   3   1     4955.35     4767.86     39.26 o 
   2   3   1       48.27       68.43      5.83 o 
   3   3   1      337.36      267.85     14.82 o 
   4   3   1      946.04      891.24     23.77 o 
   5   3   1      329.65      299.07     10.49 o 
   6   3   1       32.35       59.32     14.48 o 
   7   3   1       39.08      189.83     15.03 o 
   8   3   1        9.15       33.23     14.53 o 
  -8   4   1      136.41      166.85     16.39 o 
  -7   4   1      321.82      362.90     19.36 o 
  -6   4   1      588.82      567.80     19.79 o 
  -5   4   1     1666.09     1602.73     30.26 o 
  -4   4   1      426.63      426.80     11.73 o 
  -3   4   1      500.91      515.90     31.45 o 
  -2   4   1      420.83      397.16      8.12 o 
  -1   4   1     2657.22     2539.68     17.61 o 
   0   4   1     1983.28     1967.54     14.11 o 
   1   4   1      156.99      135.43      5.32 o 
   2   4   1      982.31      950.34     11.66 o 
   3   4   1      464.72      491.45     13.14 o 
   4   4   1       91.47       67.25      4.87 o 
   5   4   1     1194.11     1144.83     19.83 o 
   6   4   1       86.89      100.95     15.19 o 
   7   4   1      590.68      546.33     20.41 o 
   8   4   1      116.25      121.25     18.60 o 
  -8   5   1       11.00       46.33     18.03 o 
  -7   5   1       19.17       37.29     16.25 o 
  -6   5   1      172.79      165.55     16.61 o 
  -5   5   1      106.20      107.46     10.42 o 
  -4   5   1      190.81      196.24     10.63 o 
  -3   5   1      317.59      360.09      8.82 o 
  -2   5   1     1097.46     1185.97     20.36 o 
  -1   5   1     3178.82     3057.84     25.37 o 
   0   5   1     2971.53     3018.74     14.53 o 
   1   5   1     5541.63     5262.95     36.80 o 
   2   5   1      209.14      164.13      5.59 o 
   3   5   1     1372.31     1233.93     28.62 o 
   4   5   1      445.80      424.18     33.47 o 
   5   5   1       89.98       97.55     14.59 o 
   6   5   1       53.22       70.20     15.25 o 
   7   5   1       76.88       51.89     20.20 o 
   8   5   1        2.29       21.25     17.93 o 
  -8   6   1       19.65       61.57     23.74 o 
  -7   6   1       69.85       91.57     21.81 o 
  -6   6   1       66.70       75.43     15.59 o 
  -5   6   1      191.76      199.76     16.40 o 
  -4   6   1       31.17       34.26      8.31 o 
  -3   6   1       10.87       16.92      6.33 o 
  -2   6   1      998.87     1049.74     16.73 o 
  -1   6   1      654.57      655.08     11.18 o 
   0   6   1     4370.77     4976.30     29.04 o 
   1   6   1      427.01      473.35      7.05 o 
   2   6   1       10.96       19.40      7.09 o 
   3   6   1      172.11      198.21      8.72 o 
   4   6   1      164.43      149.53      9.60 o 
   5   6   1       29.08       28.59     13.99 o 
   6   6   1      680.74      623.01     37.13 o 
   7   6   1       35.15       62.59     20.82 o 
   8   6   1        0.12       45.26     22.04 o 
  -8   7   1       28.10       37.54     23.43 o 
  -7   7   1       77.87      105.85     21.27 o 
  -6   7   1       94.79      128.23     40.75 o 
  -5   7   1      155.40      161.28     15.98 o 
  -4   7   1      510.87      464.01     12.39 o 
  -3   7   1      937.91      908.69     11.64 o 
  -2   7   1      307.13      352.88      8.52 o 
  -1   7   1     1022.66      991.12     12.68 o 
   0   7   1      730.45      772.21     11.34 o 
   1   7   1       32.88       25.34      5.14 o 
   2   7   1      155.12      124.96     10.51 o 
   3   7   1      216.23      188.59     15.32 o 
   4   7   1      290.50      226.27     21.37 o 
   5   7   1       19.58       45.75     23.04 o 
   6   7   1       36.62       41.63     22.09 o 
   7   7   1      114.50      130.03     21.84 o 
   8   7   1        0.15       21.21     22.89 o 
  -7   8   1       60.99      102.58     22.43 o 
  -6   8   1       55.01       51.69     23.84 o 
  -5   8   1      193.01      195.72     24.63 o 
  -4   8   1      303.28      291.91     14.18 o 
  -3   8   1      319.57      318.52     11.08 o 
  -2   8   1       15.27       28.05      5.92 o 
  -1   8   1       25.80       38.75      7.57 o 
   0   8   1        0.09        3.14      7.29 o 
   1   8   1       12.62       16.12      5.88 o 
   2   8   1      113.70      107.10     11.05 o 
   3   8   1        0.34        7.28      9.60 o 
   4   8   1      136.86      143.39     23.92 o 
   5   8   1      187.94      200.34     24.27 o 
   6   8   1        0.76       14.88     22.69 o 
   7   8   1       63.77       60.81     25.27 o 
  -7   9   1        8.79        5.75     23.42 o 
  -6   9   1       12.34        3.99     24.36 o 
  -5   9   1       32.34      110.14     25.86 o 
  -4   9   1        1.67        5.79     17.33 o 
  -3   9   1       80.11       77.33     12.35 o 
  -2   9   1        5.07       18.43      8.31 o 
  -1   9   1       97.36       90.97      8.68 o 
   0   9   1      267.84      280.82      9.67 o 
   1   9   1        0.94        6.56      6.16 o 
   2   9   1       16.44       23.76     10.94 o 
   3   9   1       48.05       47.90     11.49 o 
   4   9   1      144.23      132.46     23.76 o 
   5   9   1      156.73      197.65     25.88 o 
   6   9   1       12.01       20.20     23.70 o 
   7   9   1       32.84       58.54     27.41 o 
  -7  10   1       13.11       17.73     28.24 o 
  -6  10   1      132.87      125.66     27.41 o 
  -5  10   1      166.07      188.72     25.83 o 
  -4  10   1      239.46      249.72     21.17 o 
  -3  10   1      398.70      389.96     17.63 o 
  -2  10   1      661.68      641.29     12.94 o 
  -1  10   1      368.74      368.37     11.02 o 
   0  10   1      163.42      166.70      9.55 o 
   1  10   1       35.22       61.41     11.57 o 
   2  10   1      466.35      441.08     16.03 o 
   3  10   1      240.39      260.21     19.94 o 
   4  10   1       57.42       76.84     23.04 o 
   5  10   1      367.26      349.20     28.09 o 
   6  10   1       86.69      116.32     27.12 o 
   7  10   1       49.52       56.42     28.31 o 
  -6  11   1        4.22       16.34     26.06 o 
  -5  11   1       17.10       53.73     29.42 o 
  -4  11   1      442.18      448.87     24.18 o 
  -3  11   1       47.81      160.09     29.25 o 
  -2  11   1      402.62      376.29     14.47 o 
  -1  11   1      443.24      494.19     17.67 o 
   0  11   1      121.37      121.37     12.01 o 
   1  11   1     1926.33     1927.70     23.64 o 
   2  11   1      119.07      107.84     12.79 o 
   3  11   1      682.28      657.83     24.89 o 
   4  11   1     1041.50      962.55     29.88 o 
   5  11   1      282.94      311.23     29.57 o 
   6  11   1       70.73       54.44     26.43 o 
  -6  12   1      251.60      284.14     32.78 o 
  -5  12   1      276.40      302.96     30.93 o 
  -4  12   1      107.04      101.44     20.30 o 
  -3  12   1      200.56      196.71     16.47 o 
  -2  12   1      195.36      150.01     12.89 o 
  -1  12   1        1.26       19.93     15.11 o 
   0  12   1      804.85      705.47     21.01 o 
   1  12   1      229.22      257.91     14.13 o 
   2  12   1        5.69       11.08     11.93 o 
   3  12   1       74.50       71.27     18.72 o 
   4  12   1       18.89        9.03     19.07 o 
   5  12   1        1.62       20.60     23.78 o 
  -5  13   1       54.85       61.29     27.47 o 
  -4  13   1       70.39       74.11     19.97 o 
  -3  13   1       22.59       16.59     17.32 o 
  -2  13   1       17.70       23.88     14.91 o 
  -1  13   1      217.95      218.70     17.50 o 
   0  13   1      224.69      224.79     17.67 o 
   1  13   1      194.90      216.00     17.71 o 
   2  13   1      162.62      167.79     16.70 o 
   3  13   1        2.76       26.42     15.85 o 
   4  13   1       78.60       74.53     21.12 o 
   5  13   1       11.47       11.84     25.93 o 
  -4  14   1      104.47       98.30     27.09 o 
  -3  14   1      105.94      107.34     24.89 o 
  -2  14   1        0.08       16.45     23.64 o 
  -1  14   1       76.42       80.36     16.69 o 
   0  14   1       23.02       29.90     16.72 o 
   1  14   1       12.57       14.82     16.29 o 
   2  14   1        0.62      -12.49     19.30 o 
   3  14   1       60.28       79.16     24.85 o 
   4  14   1       48.21       60.46     27.39 o 
  -3  15   1       82.59      107.08     27.92 o 
  -2  15   1        0.33        1.80     23.99 o 
  -1  15   1       25.15       48.32     26.87 o 
   0  15   1        1.00        4.12     16.94 o 
   1  15   1       16.27       30.45     21.23 o 
   2  15   1        0.26        1.15     24.36 o 
  -9   0   2        4.03       -9.00     36.64 o 
  -8   0   2       77.98       89.40     22.32 o 
  -7   0   2       32.40       44.85     18.85 o 
  -6   0   2      288.02      294.74     18.70 o 
  -5   0   2      100.65       95.46     16.27 o 
  -4   0   2     3569.83     3520.07     39.58 o 
  -3   0   2      191.34      181.48     13.92 o 
  -2   0   2    24899.80    24600.18    198.00 o 
  -1   0   2     2066.78     2142.53     18.22 o 
   1   0   2      322.99      370.82      7.19 o 
   2   0   2     9281.90     8768.10     27.02 o 
   3   0   2       98.30       73.54      7.04 o 
   4   0   2      910.50      954.53     21.86 o 
   5   0   2      351.00      330.68     13.01 o 
   6   0   2       36.32       49.12     12.35 o 
   7   0   2      118.90      149.98     24.08 o 
   8   0   2      119.42      111.21     23.50 o 
   9   0   2       38.11       15.36     25.41 o 
  -9   1   2       40.61       48.16     27.52 o 
  -8   1   2       50.03       42.56     17.94 o 
  -7   1   2      156.40      182.28     14.44 o 
  -6   1   2     1292.99     1110.54     19.55 o 
  -5   1   2      971.54      893.33     24.99 o 
  -4   1   2     7798.09     7478.14     45.74 o 
  -3   1   2      378.54      511.04     15.71 o 
  -2   1   2    18409.79    17959.61    143.67 o 
  -1   1   2     2394.92     2389.30     31.70 o 
   1   1   2     1936.86     1801.57      9.29 o 
   2   1   2     3261.96     3300.03     14.69 o 
   3   1   2       14.47       44.02      5.52 o 
   4   1   2     2201.00     2285.15     24.85 o 
   5   1   2       22.76       20.71      9.18 o 
   6   1   2      336.67      322.99     12.67 o 
   7   1   2       43.54       38.21     11.57 o 
   8   1   2       59.93       61.70     15.24 o 
   9   1   2       93.27       67.63     22.45 o 
  -9   2   2       12.06       11.41     27.74 o 
  -8   2   2        0.36        9.64     16.59 o 
  -7   2   2       10.19       24.40     15.72 o 
  -6   2   2        1.73        6.14     12.05 o 
  -5   2   2       15.56       26.25     14.63 o 
  -4   2   2     3600.84     3582.49     33.10 o 
  -3   2   2       22.38       25.05      9.29 o 
  -2   2   2     4911.07     4778.03     25.68 o 
  -1   2   2     6113.60     5827.88     26.15 o 
   0   2   2     3116.32     3272.71     30.52 o 
   1   2   2     2537.67     2464.36     38.27 o 
   2   2   2      749.50      639.75      8.84 o 
   3   2   2      301.93      275.21     11.18 o 
   4   2   2      528.59      476.75     17.14 o 
   5   2   2      547.13      532.21     14.11 o 
   6   2   2       53.48       77.36     11.60 o 
   7   2   2       49.72      201.41     14.70 o 
   8   2   2        3.32      134.08     21.46 o 
  -8   3   2      180.20      170.11     18.40 o 
  -7   3   2       49.03       58.11     15.75 o 
  -6   3   2       49.28       68.31     11.82 o 
  -5   3   2       12.68       23.84     10.69 o 
  -4   3   2      745.17      750.92     15.57 o 
  -3   3   2       11.07       47.73     13.66 o 
  -2   3   2      211.59      172.99      6.87 o 
  -1   3   2        7.52        2.44      6.04 o 
   0   3   2     4111.29     4178.32     17.88 o 
   1   3   2      122.01      169.67      5.72 o 
   2   3   2      424.33      450.17      9.76 o 
   3   3   2       15.96       13.71      7.11 o 
   4   3   2      293.80      257.60     22.24 o 
   5   3   2      162.68      122.80      8.07 o 
   6   3   2        2.42       12.48     13.82 o 
   7   3   2       58.11       92.14     13.99 o 
   8   3   2        2.64       37.06     17.73 o 
  -8   4   2        0.76       15.94     17.01 o 
  -7   4   2        1.47       24.96     16.38 o 
  -6   4   2      351.47      346.58     18.12 o 
  -5   4   2       24.45       33.31      9.85 o 
  -4   4   2       91.70       92.35      9.88 o 
  -3   4   2        0.14      103.79     41.21 o 
  -2   4   2      363.46      386.88      7.64 o 
  -1   4   2        2.08        4.57      5.34 o 
   0   4   2      512.95      524.14      6.18 o 
   1   4   2     1538.62     1520.51     19.97 o 
   2   4   2      867.52      787.99     18.17 o 
   3   4   2       59.49       44.75      5.48 o 
   4   4   2      723.31      679.14     26.05 o 
   5   4   2       36.24       46.17     14.15 o 
   6   4   2       21.75       29.31     14.21 o 
   7   4   2        8.48       70.24     15.64 o 
   8   4   2        5.53       17.88     16.78 o 
  -8   5   2        0.61        6.92     21.57 o 
  -7   5   2        0.01       21.44     15.76 o 
  -6   5   2      355.89      331.77     17.95 o 
  -5   5   2      228.64      212.95     11.95 o 
  -4   5   2      927.21      888.12     14.34 o 
  -3   5   2        0.02      120.09     15.19 o 
  -2   5   2      132.89      163.63      7.57 o 
  -1   5   2     1376.06     1460.93     12.10 o 
   0   5   2     1945.37     2152.47     16.15 o 
   1   5   2      210.21      219.34      6.46 o 
   2   5   2     4824.16     5238.55     21.01 o 
   3   5   2      252.43      946.79    364.77 o 
   4   5   2      321.02      342.95     14.30 o 
   5   5   2     1426.97     1440.34     25.14 o 
   6   5   2      104.14      114.05     15.18 o 
   7   5   2      218.16      188.52     21.44 o 
   8   5   2        1.30       15.85     16.97 o 
  -8   6   2       55.06       88.99     23.53 o 
  -7   6   2       12.93       35.84     19.68 o 
  -6   6   2      269.34      264.27     17.53 o 
  -5   6   2       87.10       98.83     11.15 o 
  -4   6   2       82.06       79.73      9.42 o 
  -3   6   2      107.21      168.04     21.01 o 
  -2   6   2      315.86      329.56      8.54 o 
  -1   6   2      236.18      256.56      8.87 o 
   0   6   2       60.57       98.03      7.50 o 
   1   6   2     1193.67     1341.89     13.41 o 
   2   6   2       30.00       40.69      6.80 o 
   3   6   2        0.25        6.33      3.52 o 
   4   6   2      502.15      483.86     17.13 o 
   5   6   2      558.00      611.70     22.39 o 
   6   6   2      166.14      165.12     24.46 o 
   7   6   2       40.20       50.89     20.42 o 
   8   6   2       65.61       92.87     22.51 o 
  -8   7   2       12.08       74.27     23.44 o 
  -7   7   2      197.92      226.25     24.23 o 
  -6   7   2      119.55      181.94     33.84 o 
  -5   7   2      272.62      272.10     17.69 o 
  -4   7   2      431.63      403.42     12.15 o 
  -3   7   2       32.34       86.09     24.56 o 
  -2   7   2     1972.70     1881.41     39.91 o 
  -1   7   2        3.78       10.45      7.43 o 
   0   7   2     2438.83     2525.66     21.20 o 
   1   7   2     1873.80     1976.07     24.46 o 
   2   7   2       13.81       19.39      9.16 o 
   3   7   2      669.28      676.41     47.49 o 
   4   7   2       55.38       66.58     20.10 o 
   5   7   2      187.74      205.94     25.01 o 
   6   7   2      309.60      307.04     27.36 o 
   7   7   2        2.39       29.83     20.56 o 
   8   7   2      142.23      161.83     25.88 o 
  -7   8   2        6.98       19.30     21.30 o 
  -6   8   2        1.69       19.21     23.84 o 
  -5   8   2        1.41       14.70     22.89 o 
  -4   8   2      159.07      144.06     13.06 o 
  -3   8   2       10.08       14.17      8.33 o 
  -2   8   2      188.97      158.15      7.77 o 
  -1   8   2       66.26       65.01      8.09 o 
   0   8   2     2698.83     2578.95     18.56 o 
   1   8   2     1050.71      956.67     30.14 o 
   2   8   2      332.94      288.23     12.58 o 
   3   8   2       56.74       46.72      9.78 o 
   4   8   2     1080.41     1079.67     33.34 o 
   5   8   2      120.52      132.60     25.12 o 
   6   8   2       64.44       79.60     27.52 o 
   7   8   2       81.48       58.07     24.28 o 
  -7   9   2       84.54      148.62     24.53 o 
  -6   9   2      235.73      224.57     26.47 o 
  -5   9   2      665.61      660.85     51.71 o 
  -4   9   2      217.14      208.70     20.01 o 
  -3   9   2       67.21       72.16      9.17 o 
  -2   9   2      464.00      448.81     11.27 o 
  -1   9   2        1.28        6.11      8.05 o 
   0   9   2      663.65      619.52     11.81 o 
   1   9   2       64.89       55.71      5.43 o 
   2   9   2       14.25        4.16     10.99 o 
   3   9   2      826.94      701.87     27.53 o 
   4   9   2       34.11       46.44     23.00 o 
   5   9   2       11.10       33.45     23.91 o 
   6   9   2       80.43      131.56     27.38 o 
   7   9   2       55.65       48.90     26.67 o 
  -7  10   2      105.98      107.17     28.47 o 
  -6  10   2        2.26        6.73     25.77 o 
  -5  10   2        6.72       30.02     19.24 o 
  -4  10   2       54.65       48.50     18.50 o 
  -3  10   2      103.49      158.62     18.34 o 
  -2  10   2      192.49      186.73     10.25 o 
  -1  10   2      678.32      662.32     14.91 o 
   0  10   2     1056.78     1032.28     31.08 o 
   1  10   2     1216.44     1295.70     36.18 o 
   2  10   2       38.83       47.34     12.16 o 
   3  10   2      388.51      383.51     22.20 o 
   4  10   2      225.95      223.71     27.92 o 
   5  10   2      163.43      183.22     26.29 o 
   6  10   2        0.71       27.04     25.37 o 
   7  10   2       49.35       53.40     28.69 o 
  -6  11   2        0.55       35.27     27.19 o 
  -5  11   2        0.02       22.37     19.63 o 
  -4  11   2      490.84      480.09     24.82 o 
  -3  11   2       36.58       74.60     14.76 o 
  -2  11   2       86.17      102.67     12.10 o 
  -1  11   2       28.17       29.24     11.34 o 
   0  11   2     1194.12     1161.85     26.06 o 
   1  11   2       12.50       24.18     11.77 o 
   2  11   2      155.03      169.06     14.38 o 
   3  11   2       25.34       37.42     18.67 o 
   4  11   2      142.52      134.23     24.81 o 
   5  11   2       45.12       65.38     25.31 o 
   6  11   2      225.32      247.57     29.58 o 
  -5  12   2       33.66       33.07     20.05 o 
  -4  12   2       39.69       53.11     19.73 o 
  -3  12   2       12.15       24.07     17.98 o 
  -2  12   2        0.08        9.09     11.69 o 
  -1  12   2       55.68       56.09     14.83 o 
   0  12   2       32.63       33.44     14.56 o 
   1  12   2       17.73       29.48     12.38 o 
   2  12   2      353.46      330.19     17.86 o 
   3  12   2      154.71      318.33     37.32 o 
   4  12   2      219.67      225.02     27.06 o 
   5  12   2      200.09      258.90     92.30 o 
  -5  13   2        7.55       15.32     21.78 o 
  -4  13   2       39.28       32.47     20.39 o 
  -3  13   2       79.46       77.17     18.41 o 
  -2  13   2        0.19       13.72     16.38 o 
  -1  13   2      136.76      114.77     16.38 o 
   0  13   2      162.05      184.76     19.81 o 
   1  13   2        6.85       13.44     15.17 o 
   2  13   2        6.48        9.33     15.09 o 
   3  13   2       52.95       66.68     17.04 o 
   4  13   2       32.03       45.66     24.17 o 
   5  13   2       64.34       85.48     27.69 o 
  -4  14   2      101.43       91.62     26.35 o 
  -3  14   2       97.63       90.63     26.87 o 
  -2  14   2       40.18       54.32     24.30 o 
  -1  14   2      175.69      154.92     17.18 o 
   0  14   2      422.44      389.52     20.42 o 
   1  14   2        0.04       14.85     19.31 o 
   2  14   2      174.50      149.40     21.86 o 
   3  14   2        2.67       20.47     20.19 o 
   4  14   2      251.78      248.00     30.03 o 
  -2  15   2      283.16      283.25     29.57 o 
  -1  15   2      272.37      279.55     23.19 o 
   0  15   2      334.89      315.77     22.48 o 
   1  15   2        0.74       10.89     20.00 o 
   2  15   2       31.22       45.14     21.84 o 
  -9   1   3        3.66        3.97     26.96 o 
  -8   1   3       24.04       22.09     25.17 o 
  -7   1   3        1.45       24.89     14.92 o 
  -6   1   3       84.52       93.76     12.02 o 
  -5   1   3      163.68      150.42     11.66 o 
  -4   1   3     2346.04     2411.91     64.95 o 
  -3   1   3      393.86      412.23     13.31 o 
  -2   1   3    22090.69    21353.52    133.92 o 
  -1   1   3      615.82      624.75     11.90 o 
   0   1   3    13093.09    12894.25    262.85 o 
   1   1   3     1879.39     1816.12     12.52 o 
   2   1   3       65.65       70.82      3.73 o 
   3   1   3      431.92      505.09     11.48 o 
   4   1   3      120.94      130.32      6.08 o 
   5   1   3      258.93      292.59      8.91 o 
   6   1   3        3.15       10.99     10.11 o 
   7   1   3      132.57      181.92     12.84 o 
   8   1   3        2.01        5.47     14.98 o 
  -9   2   3       63.95       53.77     28.92 o 
  -8   2   3      336.19      277.90     24.61 o 
  -7   2   3        0.43       30.58     15.50 o 
  -6   2   3      540.87      498.75     21.31 o 
  -5   2   3       81.66      134.17     16.70 o 
  -4   2   3      471.39      440.42     17.46 o 
  -3   2   3      235.10      207.10      8.59 o 
  -2   2   3      311.12      357.16      9.53 o 
  -1   2   3     9432.15     9272.24     66.13 o 
   0   2   3      662.00      702.75      8.50 o 
   1   2   3     4727.15     4552.35     28.15 o 
   2   2   3      350.46      339.27      7.55 o 
   3   2   3     1053.89     1019.12     16.52 o 
   4   2   3     1419.36     1503.44     17.72 o 
   5   2   3       32.84       36.70     10.51 o 
   6   2   3       68.32       84.62     11.27 o 
   7   2   3       37.37      107.80     13.62 o 
   8   2   3        0.08       41.81     18.19 o 
  -8   3   3       73.11       78.06     22.30 o 
  -7   3   3      530.26      450.57     19.78 o 
  -6   3   3        7.41        7.34     11.54 o 
  -5   3   3       39.29       49.36     10.56 o 
  -4   3   3      330.40      354.50     12.45 o 
  -3   3   3      146.05      136.13      9.64 o 
  -2   3   3      799.72      743.33     13.85 o 
  -1   3   3     1266.79     1259.50      9.17 o 
   0   3   3     8108.50     8485.71     33.44 o 
   1   3   3     3482.56     3626.84     67.84 o 
   2   3   3      161.51      138.07      9.18 o 
   3   3   3      359.78      354.73      9.39 o 
   4   3   3      210.70      184.55     13.32 o 
   5   3   3      269.60      263.03     10.50 o 
   6   3   3       38.17       35.54     13.76 o 
   7   3   3        0.21      136.09     14.05 o 
   8   3   3        1.66       22.10     16.48 o 
  -8   4   3       47.34       82.16     21.50 o 
  -7   4   3        9.58      275.34     21.79 o 
  -6   4   3      519.03      462.64     15.20 o 
  -5   4   3       27.94       26.80     10.27 o 
  -4   4   3      401.42      390.76     13.40 o 
  -3   4   3      742.87      710.10     12.88 o 
  -2   4   3     1910.76     2205.60     24.62 o 
  -1   4   3     2393.71     2205.16     14.72 o 
   0   4   3      879.04      935.79      7.63 o 
   1   4   3       86.08       72.77      6.49 o 
   2   4   3      181.54      187.44      7.37 o 
   3   4   3      336.55      328.72     15.79 o 
   4   4   3      804.04      862.39     29.90 o 
   5   4   3      310.98      309.24     16.78 o 
   6   4   3       96.47       91.94     15.07 o 
   7   4   3      147.52      156.68     16.41 o 
   8   4   3       90.89       90.28     16.91 o 
  -8   5   3       42.07       42.45     27.45 o 
  -7   5   3       11.12       46.08     17.04 o 
  -6   5   3       84.24      105.12     15.93 o 
  -5   5   3      155.92      204.20     19.28 o 
  -4   5   3      482.69      495.16     12.81 o 
  -3   5   3     2961.21     3048.63     25.47 o 
  -2   5   3      365.52      386.69     12.88 o 
  -1   5   3      283.76      310.82      9.06 o 
   0   5   3     3918.05     4113.39     26.92 o 
   1   5   3     2355.10     2385.29     21.05 o 
   2   5   3     1412.74     1447.46     34.97 o 
   3   5   3     1433.03     1413.29     22.91 o 
   4   5   3      538.96      520.90     15.17 o 
   5   5   3      627.63      600.08     18.76 o 
   6   5   3      213.24      199.74     17.31 o 
   7   5   3        8.86       36.73     23.28 o 
   8   5   3      117.76      169.32     19.36 o 
  -8   6   3       42.35       51.41     23.07 o 
  -7   6   3       56.50       39.59     21.22 o 
  -6   6   3        2.68       23.35     15.09 o 
  -5   6   3      900.35      869.80     19.70 o 
  -4   6   3      244.36      259.95     16.50 o 
  -3   6   3       15.94       16.64      8.58 o 
  -2   6   3     1182.25     1274.58     15.50 o 
  -1   6   3        0.06       12.73      7.62 o 
   0   6   3      138.14      128.57      7.92 o 
   1   6   3        8.98        7.20      6.51 o 
   2   6   3       15.80       18.90      6.23 o 
   3   6   3      348.12      336.46     83.41 o 
   4   6   3      182.04      185.07     11.57 o 
   5   6   3       89.39       69.48     13.89 o 
   6   6   3      499.72      491.96     29.44 o 
   7   6   3       14.37       22.73     19.96 o 
   8   6   3       63.54       64.08     22.04 o 
  -8   7   3        3.88        6.62     22.00 o 
  -7   7   3       16.64       72.28     21.73 o 
  -6   7   3        0.23       13.88     23.80 o 
  -5   7   3       14.93       21.06     15.65 o 
  -4   7   3       96.51       96.34     10.52 o 
  -3   7   3      438.83      553.09     64.17 o 
  -2   7   3      740.04      732.15     13.42 o 
  -1   7   3      732.75      759.81     11.72 o 
   0   7   3      603.51      629.66     10.46 o 
   1   7   3       83.11      103.97      8.13 o 
   2   7   3      931.97      929.11     16.36 o 
   3   7   3        1.08        4.67      4.80 o 
   4   7   3      241.10      255.09     23.02 o 
   5   7   3      849.16      893.57     33.31 o 
   6   7   3      108.93      109.85     24.17 o 
   7   7   3      206.20      242.95     23.75 o 
   8   7   3        0.86       23.20     23.59 o 
  -7   8   3        0.94       30.82     22.06 o 
  -6   8   3       46.00       56.86     25.28 o 
  -5   8   3       34.13       50.20     18.91 o 
  -4   8   3      744.01      763.53     26.42 o 
  -3   8   3        8.14       23.24      9.20 o 
  -2   8   3       20.23       22.61      8.09 o 
  -1   8   3       30.08       26.09      8.03 o 
   0   8   3       22.10       29.02      7.18 o 
   1   8   3      194.59      187.90      9.24 o 
   2   8   3       40.95       61.78     10.52 o 
   3   8   3      132.30      121.05     35.45 o 
   4   8   3      424.36      452.37     26.62 o 
   5   8   3      138.43      175.19     24.76 o 
   6   8   3      304.96      364.24     34.31 o 
   7   8   3       24.57       62.26     24.59 o 
  -7   9   3       97.55       76.45     23.60 o 
  -6   9   3       13.97       21.82     25.24 o 
  -5   9   3      142.90      172.42     28.50 o 
  -4   9   3       22.34       24.21     12.91 o 
  -3   9   3       29.48      196.18     63.47 o 
  -2   9   3      177.16      187.62      9.68 o 
  -1   9   3       45.82       39.03      8.50 o 
   0   9   3      117.01      137.19      8.70 o 
   1   9   3      186.01      172.60     12.48 o 
   2   9   3        1.66        6.95     10.82 o 
   3   9   3      229.30      394.38     71.03 o 
   4   9   3      522.10      547.59     47.01 o 
   5   9   3      362.12      362.52     34.66 o 
   6   9   3        0.51        6.29     24.38 o 
   7   9   3       62.60       77.95     27.33 o 
  -7  10   3       18.04       50.62     28.14 o 
  -6  10   3       63.13       81.13     24.72 o 
  -5  10   3       47.00       71.05     20.48 o 
  -4  10   3      469.63      376.26     22.27 o 
  -3  10   3      289.21      310.27     18.60 o 
  -2  10   3      521.26      496.76     12.62 o 
  -1  10   3     4692.51     4507.88     28.50 o 
   0  10   3      707.52      627.02     12.62 o 
   1  10   3      661.47     1141.41    140.58 o 
   2  10   3      303.92      286.24     14.57 o 
   3  10   3        4.59        7.93     16.89 o 
   4  10   3       49.19       52.94     23.75 o 
   5  10   3        6.86       27.80     24.99 o 
   6  10   3       15.42       21.08     26.28 o 
  -6  11   3        4.42       37.13     26.70 o 
  -5  11   3       23.02       15.60     19.95 o 
  -4  11   3       97.75      119.98     19.82 o 
  -3  11   3      174.61      164.67     15.14 o 
  -2  11   3       19.08       21.40     11.48 o 
  -1  11   3       89.99       82.68     10.30 o 
   0  11   3      224.44      230.77     13.62 o 
   1  11   3       41.33       40.37     12.05 o 
   2  11   3      153.32      164.21     14.39 o 
   3  11   3      148.43      138.78     18.83 o 
   4  11   3      115.28       98.54     25.44 o 
   5  11   3      264.92      251.11     27.82 o 
   6  11   3      139.92      150.71     29.33 o 
  -5  12   3      665.14      645.77     29.25 o 
  -4  12   3      213.97      259.94     22.66 o 
  -3  12   3     1044.56     1013.42     28.83 o 
  -2  12   3      431.38      423.84     15.57 o 
  -1  12   3      449.63      443.83     18.87 o 
   0  12   3     1475.23     1387.42     39.21 o 
   1  12   3      226.30      218.73     14.36 o 
   2  12   3        0.30       22.35     17.54 o 
   3  12   3        4.06       16.61     18.50 o 
   4  12   3       99.75      111.66     27.11 o 
   5  12   3       39.87       45.91     25.30 o 
  -5  13   3       14.53       26.82     22.25 o 
  -4  13   3       28.07       52.39     20.20 o 
  -3  13   3       11.21       36.43     24.65 o 
  -2  13   3       61.15       66.26     17.56 o 
  -1  13   3       20.07       30.58     15.41 o 
   0  13   3      117.10      126.72     16.44 o 
   1  13   3       64.64       62.29     15.38 o 
   2  13   3       78.90       90.71     16.52 o 
   3  13   3      134.39      134.92     19.96 o 
   4  13   3       71.14       83.69     27.67 o 
   5  13   3      152.65      130.18     29.21 o 
  -4  14   3      396.78      352.82     32.71 o 
  -3  14   3       28.54       27.43     24.56 o 
  -2  14   3       95.48       97.80     25.18 o 
  -1  14   3       38.70       26.35     19.43 o 
   0  14   3       54.85       55.86     16.18 o 
   1  14   3        1.26        9.71     19.51 o 
   2  14   3       16.26       34.94     20.83 o 
   3  14   3        2.86       31.81     17.56 o 
   4  14   3        2.05       12.29     25.59 o 
  -2  15   3        0.42        0.36     25.14 o 
  -1  15   3        1.08       20.84     20.10 o 
   0  15   3       10.94        8.32     20.93 o 
   1  15   3       97.37      119.92     21.83 o 
   2  15   3        3.75        8.61     21.71 o 
  -9   0   4       39.73       52.72     38.85 o 
  -8   0   4       51.14      112.54     37.70 o 
  -7   0   4      131.15      154.06     20.56 o 
  -6   0   4       29.31       21.41     16.39 o 
  -5   0   4        0.14        2.48     14.01 o 
  -4   0   4      198.96      202.46     14.43 o 
  -3   0   4      157.31      180.06     12.61 o 
  -2   0   4     2528.95     2641.74     13.95 o 
  -1   0   4     5304.60     5141.96     59.20 o 
   0   0   4    19064.77    19022.67    408.28 o 
   1   0   4    31376.65    29178.89    212.79 o 
   2   0   4      338.37      240.81      6.56 o 
   3   0   4        9.23        4.70      6.82 o 
   4   0   4     4266.16     4178.02     38.43 o 
   5   0   4      395.91      375.44     17.58 o 
   6   0   4      330.41      342.80     14.36 o 
   7   0   4      207.32      365.33     21.86 o 
   8   0   4      285.37      248.33     26.83 o 
  -9   1   4        9.32       32.62     28.17 o 
  -8   1   4        4.30       34.26     35.15 o 
  -7   1   4       35.18       48.70     15.07 o 
  -6   1   4        8.47       21.56     13.43 o 
  -5   1   4      953.63      868.63     16.52 o 
  -4   1   4       57.21       66.16     11.53 o 
  -3   1   4      291.77      249.45     18.70 o 
  -2   1   4      691.73      638.52      7.19 o 
  -1   1   4      202.15      216.04      9.81 o 
   0   1   4     4355.60     4302.79     26.99 o 
   1   1   4       68.10       73.85      5.32 o 
   2   1   4      173.63      156.07      4.57 o 
   3   1   4     1130.54     1183.11     14.95 o 
   4   1   4      929.44      938.42     11.08 o 
   5   1   4        0.93       12.35      6.95 o 
   6   1   4        6.33       14.68     10.29 o 
   7   1   4        0.07       14.10     13.69 o 
   8   1   4        7.33       19.10     14.74 o 
  -9   2   4       47.91       55.14     28.26 o 
  -8   2   4      384.47      344.67     25.73 o 
  -7   2   4      435.61      386.41     15.78 o 
  -6   2   4     1865.32     1729.78     43.33 o 
  -5   2   4      422.78      399.43     15.05 o 
  -4   2   4     2930.40     2872.25     29.64 o 
  -3   2   4       40.84       87.02      8.48 o 
  -2   2   4     1524.27     1414.73     19.43 o 
  -1   2   4        0.68       13.79      9.18 o 
   0   2   4     2411.26     2370.63     19.01 o 
   1   2   4      583.89      576.75     10.35 o 
   2   2   4      128.02      103.62      6.29 o 
   3   2   4       59.72       34.81      3.57 o 
   4   2   4     1868.57     1828.08     39.19 o 
   5   2   4      119.93      144.68     11.34 o 
   6   2   4      162.70      181.80     12.25 o 
   7   2   4        7.03       31.95     12.42 o 
   8   2   4        3.70       21.94     16.58 o 
  -8   3   4      107.75      115.06     22.75 o 
  -7   3   4      125.17      148.35     17.01 o 
  -6   3   4     1287.65     1128.96     22.42 o 
  -5   3   4       38.90       67.07     12.28 o 
  -4   3   4       99.71       89.41     10.06 o 
  -3   3   4       34.05       63.20      9.88 o 
  -2   3   4     2134.47     2255.92     17.76 o 
  -1   3   4       78.65       75.12      8.09 o 
   0   3   4       28.14       28.69      5.08 o 
   1   3   4       59.24       53.56      5.84 o 
   2   3   4     1177.12     1155.05     12.32 o 
   3   3   4      493.85      510.98      9.78 o 
   4   3   4      224.86      245.20     13.92 o 
   5   3   4       54.17       82.36     14.64 o 
   6   3   4        4.20        4.06     13.43 o 
   7   3   4       31.99       43.18     13.07 o 
   8   3   4        3.62       65.25     20.64 o 
  -8   4   4       13.36       34.49     21.64 o 
  -7   4   4      130.23      136.75     20.95 o 
  -6   4   4      109.46       98.93     12.84 o 
  -5   4   4       32.71       45.07     10.74 o 
  -4   4   4      995.63     1056.22     17.34 o 
  -3   4   4        9.99       49.91      9.67 o 
  -2   4   4      286.15      284.45     10.59 o 
  -1   4   4       86.52       94.21      7.24 o 
   0   4   4     1089.84     1067.52     12.59 o 
   1   4   4      359.79      336.87      8.74 o 
   2   4   4      716.38      707.77     11.23 o 
   3   4   4        3.90        6.62      8.35 o 
   4   4   4      949.42      903.00     25.69 o 
   5   4   4        0.00       12.70     14.11 o 
   6   4   4        0.65        2.54     13.76 o 
   7   4   4        4.65       40.37     15.35 o 
   8   4   4        0.01       35.11     21.34 o 
  -8   5   4        1.00       12.68     28.60 o 
  -7   5   4        0.22       81.16     17.18 o 
  -6   5   4       71.60       73.67     16.32 o 
  -5   5   4        3.91       29.60     11.93 o 
  -4   5   4      531.60      508.51     13.50 o 
  -3   5   4        1.17      616.98     22.62 o 
  -2   5   4     1298.04     1282.38     18.21 o 
  -1   5   4     2433.80     2454.84     21.17 o 
   0   5   4     3020.01     3217.08     15.67 o 
   1   5   4      478.70      462.22     18.68 o 
   2   5   4      126.21      105.19      9.38 o 
   3   5   4       15.95       35.12     11.21 o 
   4   5   4       31.82       30.33     10.98 o 
   5   5   4       16.70       25.99     13.51 o 
   6   5   4      118.71      129.84     22.93 o 
   7   5   4       50.50       46.27     19.18 o 
   8   5   4        1.73        7.53     16.43 o 
  -8   6   4       77.80      127.63     30.61 o 
  -7   6   4       30.02       27.72     20.12 o 
  -6   6   4      136.19      141.13     16.35 o 
  -5   6   4      148.15      147.15     12.42 o 
  -4   6   4      369.77      396.50     12.94 o 
  -3   6   4      597.61      652.97     32.56 o 
  -2   6   4        4.48       11.54      8.87 o 
  -1   6   4     4480.16     4698.44     22.67 o 
   0   6   4      393.32      392.59      8.04 o 
   1   6   4     1508.94     1497.58     33.19 o 
   2   6   4       23.32       34.94      6.29 o 
   3   6   4      240.48      242.75     19.81 o 
   4   6   4      760.77      712.96     25.58 o 
   5   6   4       68.84       77.58     22.41 o 
   6   6   4      565.47      564.15     30.10 o 
   7   6   4       13.89       64.73     20.74 o 
   8   6   4        0.89       26.85     21.51 o 
  -8   7   4       31.57       86.13     24.59 o 
  -7   7   4       67.24       51.47     21.01 o 
  -6   7   4        0.04       14.57     19.99 o 
  -5   7   4      802.91      808.06     18.98 o 
  -4   7   4      165.16      171.37     11.89 o 
  -3   7   4       26.59       19.89      9.60 o 
  -2   7   4      109.22      100.12      8.41 o 
  -1   7   4      155.98      114.86      8.32 o 
   0   7   4      883.54      814.41     11.95 o 
   1   7   4       36.25       45.12      7.11 o 
   2   7   4        2.06        6.77      7.13 o 
   3   7   4        5.04        3.86      5.20 o 
   4   7   4      153.51      171.70     22.34 o 
   5   7   4       43.13       58.04     21.82 o 
   6   7   4       39.51       67.71     24.46 o 
   7   7   4       35.13       57.85     25.05 o 
  -7   8   4       23.04       45.59     22.50 o 
  -6   8   4      201.79      201.18     26.68 o 
  -5   8   4      257.79      244.24     21.40 o 
  -4   8   4      352.45      352.11     13.30 o 
  -3   8   4       99.62      135.23     10.88 o 
  -2   8   4      188.42      165.74      9.33 o 
  -1   8   4        4.33        7.02      8.02 o 
   0   8   4      305.23      282.54      9.04 o 
   1   8   4      727.42      707.14     27.25 o 
   2   8   4      272.15      244.94     12.74 o 
   3   8   4       27.49       26.22     17.72 o 
   4   8   4      647.40      619.81     29.48 o 
   5   8   4       91.06      113.85     24.19 o 
   6   8   4      129.14      149.36     29.91 o 
   7   8   4        0.02      166.00     36.57 o 
  -7   9   4        1.09       24.96     23.00 o 
  -6   9   4      274.23      276.48     28.23 o 
  -5   9   4      356.22      420.23     29.18 o 
  -4   9   4     1105.57     1029.04     22.20 o 
  -3   9   4      596.07      602.82     16.75 o 
  -2   9   4      460.55      436.44     11.81 o 
  -1   9   4      953.58      931.22     14.28 o 
   0   9   4      299.10      295.42     11.44 o 
   1   9   4        0.09       23.53     14.84 o 
   2   9   4      349.20      312.64     12.45 o 
   3   9   4      382.27      598.49     44.24 o 
   4   9   4       54.86       58.81     21.86 o 
   5   9   4      152.54      161.41     26.25 o 
   6   9   4       79.98       84.65     24.53 o 
   7   9   4       12.71       34.91     26.59 o 
  -7  10   4       12.85       32.44     22.41 o 
  -6  10   4       19.53       21.86     27.70 o 
  -5  10   4        1.83       20.23     19.06 o 
  -4  10   4       41.86       49.44     18.14 o 
  -3  10   4        0.63        9.68     13.49 o 
  -2  10   4        0.27       -2.08      9.40 o 
  -1  10   4       48.59       45.95      9.62 o 
   0  10   4     3133.35     3069.57     28.86 o 
   1  10   4        3.09       13.81     12.25 o 
   2  10   4     1438.91     1387.69     32.78 o 
   3  10   4       66.97      115.22     22.17 o 
   4  10   4      107.74      112.33     23.30 o 
   5  10   4       98.92       98.82     25.00 o 
   6  10   4       10.10       37.14     31.23 o 
  -6  11   4        4.38       26.69     25.22 o 
  -5  11   4       27.67       45.04     20.59 o 
  -4  11   4       66.07       70.20     19.25 o 
  -3  11   4       23.45       57.08     14.44 o 
  -2  11   4      170.30      160.84     11.08 o 
  -1  11   4      116.95      143.60     11.24 o 
   0  11   4      688.99      679.83     17.81 o 
   1  11   4      779.12      722.10     22.51 o 
   2  11   4      204.88      202.08     18.49 o 
   3  11   4      405.17      358.34     40.86 o 
   4  11   4      189.37      189.69     25.75 o 
   5  11   4       59.81       67.60     24.26 o 
   6  11   4        4.10       -4.32     26.25 o 
  -5  12   4       31.18       19.89     20.96 o 
  -4  12   4      112.50      123.27     19.85 o 
  -3  12   4       15.63       18.10     14.44 o 
  -2  12   4      128.64       97.15     14.22 o 
  -1  12   4       76.35       80.31     12.38 o 
   0  12   4      516.86      462.63     16.36 o 
   1  12   4      166.43      141.96     13.30 o 
   2  12   4       59.07       57.14     17.33 o 
   3  12   4      234.12      344.61     27.63 o 
   4  12   4       52.65       76.88     31.85 o 
   5  12   4       15.15       45.30     26.22 o 
  -5  13   4      124.10      147.05     23.58 o 
  -4  13   4       58.96       80.36     20.97 o 
  -3  13   4       28.76       79.62     24.59 o 
  -2  13   4       62.15       66.91     18.38 o 
  -1  13   4       17.31        6.34     18.20 o 
   0  13   4      114.09      131.73     16.43 o 
   1  13   4       64.11       65.71     15.41 o 
   2  13   4       23.24       36.95     15.72 o 
   3  13   4       26.38       44.40     24.31 o 
   4  13   4       46.18       49.07     25.97 o 
  -4  14   4        2.91        3.88     25.16 o 
  -3  14   4       46.24       73.45     24.88 o 
  -2  14   4       51.11       55.00     18.60 o 
  -1  14   4        0.08        1.82     18.76 o 
   0  14   4      124.62      112.32     20.17 o 
   1  14   4        3.77       12.32     18.60 o 
   2  14   4       66.85       76.92     20.82 o 
   3  14   4       41.77       89.87     22.35 o 
  -2  15   4      109.85       89.62     26.39 o 
  -1  15   4       82.09       52.42     20.65 o 
   0  15   4      162.41      163.32     28.27 o 
   1  15   4        2.37        9.33     21.10 o 
   2  15   4       20.71       33.83     21.53 o 
  -9   1   5        0.03       17.09     27.00 o 
  -8   1   5        0.45       13.64     24.44 o 
  -7   1   5      122.30      185.37     25.77 o 
  -6   1   5      385.35      336.60     16.19 o 
  -5   1   5      241.90      270.49     13.65 o 
  -4   1   5      821.81      826.48     36.30 o 
  -3   1   5      829.01     1001.74     29.96 o 
  -2   1   5        0.86       10.37      6.42 o 
  -1   1   5      230.64      320.74     45.56 o 
   0   1   5     2804.94     2778.79     31.08 o 
   1   1   5     6585.65     6435.75     22.92 o 
   2   1   5      845.43      862.51      7.47 o 
   3   1   5       48.04       54.10      5.61 o 
   4   1   5      477.34      498.94      7.88 o 
   5   1   5        1.05       17.02      7.08 o 
   6   1   5      125.55      111.78     10.86 o 
   7   1   5       72.45       73.72     14.27 o 
   8   1   5       16.70       26.61     14.83 o 
  -8   2   5       50.83       58.35     26.02 o 
  -7   2   5      220.71      188.58     14.25 o 
  -6   2   5     1096.58      987.28     18.77 o 
  -5   2   5      511.45      498.57     16.72 o 
  -4   2   5     2952.34     2911.05     33.56 o 
  -3   2   5        6.50       11.28      6.23 o 
  -2   2   5     1524.51     1376.78     20.30 o 
  -1   2   5      330.54      405.83     26.26 o 
   0   2   5     8072.28     7946.07     96.33 o 
   1   2   5     1380.35     1430.43     15.28 o 
   2   2   5       78.83       67.32      5.10 o 
   3   2   5       81.23       90.16      6.98 o 
   4   2   5      548.45      567.41     14.11 o 
   5   2   5       79.75      100.44     10.34 o 
   6   2   5      202.90      199.36     12.18 o 
   7   2   5        5.04       18.70     12.13 o 
   8   2   5       69.55       57.34     17.80 o 
  -8   3   5       12.23       40.74     22.44 o 
  -7   3   5      337.65      298.58     22.28 o 
  -6   3   5      157.17      132.52     15.27 o 
  -5   3   5      935.16      883.56     19.46 o 
  -4   3   5      287.20      301.75     12.25 o 
  -3   3   5      104.01      127.77      8.29 o 
  -2   3   5      531.00      619.44     12.50 o 
  -1   3   5      387.46      381.53     13.23 o 
   0   3   5     4426.10     4434.26     25.39 o 
   1   3   5        5.18       10.54      6.70 o 
   2   3   5      693.69      547.05     28.19 o 
   3   3   5      261.65      250.63     11.95 o 
   4   3   5      472.30      429.89     15.72 o 
   5   3   5      908.65      885.82     31.22 o 
   6   3   5      115.28      162.80     24.71 o 
   7   3   5       96.79       90.34     13.17 o 
   8   3   5       60.68      241.84     24.38 o 
  -8   4   5        1.18       38.96     21.61 o 
  -7   4   5        0.03       55.61     20.09 o 
  -6   4   5      453.80      417.29     17.65 o 
  -5   4   5        8.51        8.21     10.88 o 
  -4   4   5     1530.61     1544.75     18.02 o 
  -3   4   5        9.46       10.77      9.51 o 
  -2   4   5      128.75       83.74      5.14 o 
  -1   4   5      776.02      702.39      9.39 o 
   0   4   5      115.89      184.55      6.75 o 
   1   4   5       35.22       49.21      6.56 o 
   2   4   5      168.97      190.70     10.86 o 
   3   4   5       51.52       51.34      9.56 o 
   4   4   5      518.00      540.08     11.77 o 
   5   4   5        2.79       14.76     14.14 o 
   6   4   5       54.28       44.87     13.75 o 
   7   4   5       10.21       23.38     15.07 o 
   8   4   5        3.02       14.79     19.38 o 
  -8   5   5      152.77      169.79     30.42 o 
  -7   5   5       17.23       32.44     19.37 o 
  -6   5   5      210.89      185.04     13.97 o 
  -5   5   5       58.58       68.15     11.03 o 
  -4   5   5       24.99       33.94     10.31 o 
  -3   5   5      140.47      153.05     10.46 o 
  -2   5   5       95.92      109.85      7.47 o 
  -1   5   5        8.94       17.91      8.14 o 
   0   5   5     1902.02     2004.23     15.39 o 
   1   5   5     5057.95     4950.46     67.46 o 
   2   5   5      852.77      811.70     22.33 o 
   3   5   5     2706.31     2622.82     24.72 o 
   4   5   5     1227.46     1149.14     19.70 o 
   5   5   5     1390.18     1361.54     24.84 o 
   6   5   5      316.46      304.41     26.27 o 
   7   5   5      466.19      469.68     24.51 o 
   8   5   5      155.69      168.57     23.37 o 
  -8   6   5       18.33       45.83     30.53 o 
  -7   6   5       14.82       30.16     21.00 o 
  -6   6   5        3.31       22.75     15.91 o 
  -5   6   5      142.14      136.26     11.99 o 
  -4   6   5      370.45      367.43     14.61 o 
  -3   6   5        5.09       37.06     13.98 o 
  -2   6   5      216.79      208.24      8.45 o 
  -1   6   5      162.02      176.15      9.32 o 
   0   6   5     2628.12     2636.46     23.88 o 
   1   6   5      809.91      805.49     16.68 o 
   2   6   5      236.16      224.20     12.39 o 
   3   6   5     1289.28     1382.88     31.17 o 
   4   6   5      477.55      464.79     28.30 o 
   5   6   5       25.16       71.85     23.76 o 
   6   6   5       48.70       55.88     24.16 o 
   7   6   5       71.90       87.53     20.59 o 
   8   6   5      101.31       75.26     22.01 o 
  -8   7   5        1.51       30.41     39.79 o 
  -7   7   5       48.24      108.85     23.52 o 
  -6   7   5      190.85      197.83     17.37 o 
  -5   7   5       17.95       35.50     11.93 o 
  -4   7   5      236.77      242.12     12.71 o 
  -3   7   5        5.16       18.68     10.15 o 
  -2   7   5      500.17      494.38     10.78 o 
  -1   7   5       83.08       91.75      8.51 o 
   0   7   5      463.59      493.67      8.90 o 
   1   7   5      261.06      238.59      8.64 o 
   2   7   5        3.15       -0.05      6.87 o 
   3   7   5       72.40      211.13     39.51 o 
   4   7   5       57.78       72.73     20.72 o 
   5   7   5       60.94      196.81     25.06 o 
   6   7   5       80.99       87.91     23.30 o 
   7   7   5       91.51       67.98     25.84 o 
  -7   8   5       91.73      118.28     23.87 o 
  -6   8   5      156.70      191.66     23.50 o 
  -5   8   5      113.79      164.30     20.94 o 
  -4   8   5      344.47      346.64     13.96 o 
  -3   8   5       74.18       95.29      9.36 o 
  -2   8   5      198.65      215.18      9.84 o 
  -1   8   5      289.76      337.97     15.90 o 
   0   8   5       24.61       32.52      7.71 o 
   1   8   5      537.12      509.68     28.94 o 
   2   8   5       13.11       20.22     10.72 o 
   3   8   5      200.59      221.05     22.76 o 
   4   8   5       90.13       91.85     22.40 o 
   5   8   5        4.98       -1.60     21.63 o 
   6   8   5       28.60       62.89     25.24 o 
   7   8   5       71.32      117.21     26.07 o 
  -7   9   5       39.05       69.51     22.93 o 
  -6   9   5      124.25      117.80     27.42 o 
  -5   9   5      170.00      173.44     21.37 o 
  -4   9   5       49.42       52.88     14.40 o 
  -3   9   5      730.47      728.02     20.17 o 
  -2   9   5      509.44      495.13     12.31 o 
  -1   9   5      251.05      265.36     10.73 o 
   0   9   5      207.70      190.59      9.07 o 
   1   9   5      408.63      362.38     14.45 o 
   2   9   5      764.20      729.44     35.29 o 
   3   9   5      778.37     1084.64     50.26 o 
   4   9   5      983.90      973.92     34.66 o 
   5   9   5       11.95       47.01     24.36 o 
   6   9   5        4.89       11.27     22.86 o 
   7   9   5        2.53       11.54     26.73 o 
  -6  10   5       27.02       29.72     25.12 o 
  -5  10   5       30.76       45.69     20.16 o 
  -4  10   5      152.48      151.69     15.58 o 
  -3  10   5       60.11       65.77     11.56 o 
  -2  10   5       56.72       52.39     10.04 o 
  -1  10   5     1353.56     1351.99     17.35 o 
   0  10   5       11.80       25.56     11.48 o 
   1  10   5      929.30      976.28     29.61 o 
   2  10   5       13.76       21.90     13.49 o 
   3  10   5       31.84       87.15     28.24 o 
   4  10   5      205.44      226.46     26.09 o 
   5  10   5        3.54        4.83     22.93 o 
   6  10   5        1.47       27.08     26.09 o 
  -6  11   5      125.43      189.94     30.68 o 
  -5  11   5       56.81       59.32     21.22 o 
  -4  11   5       92.06      124.46     20.03 o 
  -3  11   5        0.76       20.72     18.49 o 
  -2  11   5        5.01       11.25     10.99 o 
  -1  11   5       39.58       34.96     11.70 o 
   0  11   5       42.80       63.40     12.06 o 
   1  11   5       53.66       62.31     12.48 o 
   2  11   5      117.78       80.29     22.05 o 
   3  11   5        1.25       56.63     23.43 o 
   4  11   5       86.79       94.23     46.01 o 
   5  11   5      298.50      321.28     28.61 o 
   6  11   5        8.98       33.26     24.89 o 
  -5  12   5      219.19      218.99     24.23 o 
  -4  12   5      106.42      101.51     20.74 o 
  -3  12   5      364.24      417.87     24.67 o 
  -2  12   5      712.92      617.97     24.40 o 
  -1  12   5     1184.20     1133.37     23.05 o 
   0  12   5      807.30      752.94     18.28 o 
   1  12   5      832.65      880.47     41.07 o 
   2  12   5        0.69        6.98     21.79 o 
   3  12   5       99.76      114.04     23.96 o 
   4  12   5        8.90       26.41     24.88 o 
   5  12   5        7.21       47.80     25.12 o 
  -5  13   5        0.21       -1.16     21.73 o 
  -4  13   5       26.23       34.91     19.25 o 
  -3  13   5        2.63       23.49     22.46 o 
  -2  13   5        2.44        1.86     18.30 o 
  -1  13   5        0.18       12.05     18.44 o 
   0  13   5      104.91      102.28     13.45 o 
   1  13   5      160.18      148.05     16.22 o 
   2  13   5       16.81       26.94     18.96 o 
   3  13   5      261.93      274.67     33.20 o 
   4  13   5      168.26      193.25     29.26 o 
  -3  14   5       86.96      129.04     27.58 o 
  -2  14   5      135.81      158.96     20.55 o 
  -1  14   5       96.44       97.48     20.50 o 
   0  14   5        0.58       10.67     18.68 o 
   1  14   5       29.94       31.78     19.91 o 
   2  14   5        0.36        9.23     24.16 o 
   3  14   5       64.67       61.40     26.54 o 
  -2  15   5        0.26        4.23     24.51 o 
  -1  15   5       20.51       31.04     21.36 o 
   0  15   5        0.00       -7.41     26.32 o 
   1  15   5       51.29       33.74     26.01 o 
   2  15   5        3.03       12.24     26.46 o 
  -8   0   6       40.30      154.18     39.27 o 
  -7   0   6      564.18      540.41     44.61 o 
  -6   0   6      142.57      131.68     16.55 o 
  -5   0   6      688.07      628.03     46.92 o 
  -4   0   6      318.70      350.23     13.62 o 
  -3   0   6     1363.25     1297.03     31.83 o 
  -2   0   6      861.16      794.71     16.55 o 
  -1   0   6      316.02      359.97     22.36 o 
   0   0   6     2723.24     2638.65     24.59 o 
   1   0   6     1676.44     1568.98     14.76 o 
   2   0   6      364.44      397.32     19.21 o 
   3   0   6     1210.09     1302.31     17.35 o 
   4   0   6       56.92       58.07      9.23 o 
   5   0   6      296.00      315.31     12.71 o 
   6   0   6        2.97        9.59     11.15 o 
   7   0   6        6.50       75.40     18.38 o 
   8   0   6        9.28        6.80     22.15 o 
  -8   1   6        0.50       -0.29     24.95 o 
  -7   1   6        1.93       11.90     23.70 o 
  -6   1   6       93.97      103.15     13.70 o 
  -5   1   6      471.87      469.50     14.92 o 
  -4   1   6      495.95      565.46     14.71 o 
  -3   1   6      480.52      472.73     10.21 o 
  -2   1   6      625.02      727.29      9.98 o 
  -1   1   6     2294.81     2020.28     19.03 o 
   0   1   6     5971.60     6101.46     51.20 o 
   1   1   6       52.81      102.08      9.20 o 
   2   1   6     2616.27     2561.67     15.63 o 
   3   1   6     2120.75     2065.79     24.43 o 
   4   1   6     1044.72     1049.51     14.31 o 
   5   1   6      330.70      343.89      8.97 o 
   6   1   6       14.67       26.56     10.14 o 
   7   1   6       13.58        3.34     13.53 o 
   8   1   6        3.63       17.81     14.53 o 
  -8   2   6       39.58       39.01     26.78 o 
  -7   2   6      101.33       88.85     16.13 o 
  -6   2   6      268.11      262.52     13.52 o 
  -5   2   6      270.45      263.58     15.51 o 
  -4   2   6      836.87      900.70     16.08 o 
  -3   2   6      281.80      273.89      7.02 o 
  -2   2   6      262.20      256.12     10.01 o 
  -1   2   6        2.83        4.75      9.20 o 
   0   2   6    19371.15    19518.08    206.98 o 
   1   2   6      168.38      189.09     10.73 o 
   2   2   6     1657.43     1535.61     13.59 o 
   3   2   6     1175.30     1185.18     28.28 o 
   4   2   6      171.72      159.88      5.57 o 
   5   2   6      553.05      543.39     13.87 o 
   6   2   6      111.55      134.14     11.80 o 
   7   2   6        6.43       28.98     15.38 o 
   8   2   6       10.28       44.15     16.91 o 
  -8   3   6      140.36      128.12     23.77 o 
  -7   3   6        2.37       16.98     15.23 o 
  -6   3   6       16.81       29.29     14.70 o 
  -5   3   6       44.74       65.56     14.27 o 
  -4   3   6      291.29      263.23     12.32 o 
  -3   3   6     1171.83     1218.02     22.49 o 
  -2   3   6      951.06      958.50     17.59 o 
  -1   3   6      314.93      367.35     25.83 o 
   0   3   6       34.14       33.27      8.06 o 
   1   3   6      693.50      716.51     11.45 o 
   2   3   6     1335.31     1306.61     19.78 o 
   3   3   6      442.44      469.26     14.35 o 
   4   3   6      256.34      274.83     14.32 o 
   5   3   6       72.84       74.81     14.52 o 
   6   3   6        5.99       21.17     11.87 o 
   7   3   6       63.34       71.97     13.18 o 
   8   3   6        7.59       16.65     19.42 o 
  -8   4   6       90.33       92.85     23.13 o 
  -7   4   6       58.90       63.65     20.67 o 
  -6   4   6        2.64        4.13     14.11 o 
  -5   4   6      502.90      523.77     17.27 o 
  -4   4   6      244.08      262.33     13.45 o 
  -3   4   6       12.10       12.58      5.01 o 
  -2   4   6        1.62        1.35      9.94 o 
  -1   4   6      151.73      166.17     12.32 o 
   0   4   6      397.24      414.95      8.80 o 
   1   4   6      191.72      212.57      8.49 o 
   2   4   6        3.24        7.59      3.95 o 
   3   4   6        0.56       14.57      9.62 o 
   4   4   6      341.60      361.07     15.00 o 
   5   4   6      211.82      227.41     15.93 o 
   6   4   6      112.96      100.59     14.41 o 
   7   4   6       44.02       48.29     15.18 o 
   8   4   6       41.93       46.11     21.05 o 
  -8   5   6        0.11        5.12     22.37 o 
  -7   5   6        0.03       18.71     20.21 o 
  -6   5   6        0.01       18.28     13.85 o 
  -5   5   6      515.06      495.52     20.45 o 
  -4   5   6      754.03      757.33     17.17 o 
  -3   5   6      149.20      844.39    222.12 o 
  -2   5   6       84.78      103.98     11.84 o 
  -1   5   6       11.91       23.97      9.20 o 
   0   5   6     1685.64     1715.98     16.89 o 
   1   5   6       70.73       59.62      8.29 o 
   2   5   6     1013.68      984.02     27.16 o 
   3   5   6        1.14        5.62      8.48 o 
   4   5   6       90.01      103.17     11.64 o 
   5   5   6      229.00      222.82     15.86 o 
   6   5   6      664.30      672.33     30.51 o 
   7   5   6      124.84       90.01     19.52 o 
   8   5   6       75.84       65.05     22.22 o 
  -8   6   6        4.14       17.42     29.40 o 
  -7   6   6      114.01      130.23     21.73 o 
  -6   6   6       65.92       80.81     17.58 o 
  -5   6   6      590.96      526.43     15.02 o 
  -4   6   6      279.42      289.52     15.14 o 
  -3   6   6      177.58      729.70     34.92 o 
  -2   6   6      256.05      231.57      7.62 o 
  -1   6   6       23.32       53.56      8.27 o 
   0   6   6       75.49       70.58      7.33 o 
   1   6   6      223.73      233.84     11.80 o 
   2   6   6      204.68      192.33     15.00 o 
   3   6   6        6.27       15.84      5.98 o 
   4   6   6       79.80       51.45     10.01 o 
   5   6   6      119.82      109.15     22.46 o 
   6   6   6      143.53      135.07     24.58 o 
   7   6   6       31.32       36.18     19.97 o 
   8   6   6        8.73       30.74     18.56 o 
  -7   7   6       29.21       45.65     29.09 o 
  -6   7   6      164.92      179.22     18.08 o 
  -5   7   6      700.14      634.75     17.18 o 
  -4   7   6      113.01       94.80     14.40 o 
  -3   7   6      769.45      769.38     16.20 o 
  -2   7   6      260.50      266.85      9.07 o 
  -1   7   6     1220.07     1189.64     14.99 o 
   0   7   6     2819.15     2701.13     46.51 o 
   1   7   6       69.28       63.55      6.58 o 
   2   7   6       32.27       16.03      8.64 o 
   3   7   6       57.89      252.94     61.16 o 
   4   7   6      114.00      121.48     22.11 o 
   5   7   6       18.66       34.22     21.82 o 
   6   7   6       14.54       32.86     23.39 o 
   7   7   6       68.17       46.93     25.47 o 
  -7   8   6      323.31      309.47     26.97 o 
  -6   8   6      131.71      117.12     21.96 o 
  -5   8   6       21.66       22.87     13.94 o 
  -4   8   6       49.33       55.61     13.97 o 
  -3   8   6       17.74       54.27     13.40 o 
  -2   8   6        3.84        5.75      8.02 o 
  -1   8   6       74.80       87.73      8.69 o 
   0   8   6       61.52       79.71      8.30 o 
   1   8   6      104.45      113.80     12.89 o 
   2   8   6        0.03        9.52     10.97 o 
   3   8   6      149.87      134.03     20.37 o 
   4   8   6      162.76      145.60     23.08 o 
   5   8   6      533.59      502.14     30.39 o 
   6   8   6       87.33      139.03     27.72 o 
   7   8   6       21.13      226.50     28.76 o 
  -7   9   6        2.86        7.08     22.87 o 
  -6   9   6       67.56       65.32     20.46 o 
  -5   9   6       89.35      104.70     20.08 o 
  -4   9   6     1193.67     1108.31     19.91 o 
  -3   9   6     1085.78     1152.57     54.59 o 
  -2   9   6     1119.68     1022.82     15.10 o 
  -1   9   6     2633.95     2636.92     26.01 o 
   0   9   6     1420.65     1399.59     21.33 o 
   1   9   6       19.30      342.73    189.75 o 
   2   9   6      666.01      620.68     26.87 o 
   3   9   6       19.44       32.95     17.21 o 
   4   9   6      485.17      437.73     28.73 o 
   5   9   6        6.73       21.14     23.07 o 
   6   9   6        8.66        9.49     23.05 o 
   7   9   6        6.24       17.09     25.55 o 
  -6  10   6      120.78      143.57     22.44 o 
  -5  10   6       30.27       20.03     19.86 o 
  -4  10   6      225.81      222.64     16.78 o 
  -3  10   6      161.01      142.28     12.62 o 
  -2  10   6     1618.61     1547.49     24.82 o 
  -1  10   6      517.79      476.90     13.82 o 
   0  10   6      762.42      693.87     16.66 o 
   1  10   6      594.11      600.93     24.37 o 
   2  10   6      126.98      115.23     21.11 o 
   3  10   6      416.83      369.18     26.81 o 
   4  10   6      514.91      535.38     39.07 o 
   5  10   6       27.15       29.59     23.13 o 
   6  10   6      160.06      184.39     29.03 o 
  -6  11   6        0.63       28.54     22.23 o 
  -5  11   6       32.03       83.76     30.78 o 
  -4  11   6       46.73       48.91     19.53 o 
  -3  11   6      131.17      128.74     15.54 o 
  -2  11   6       78.00       70.74     11.61 o 
  -1  11   6      197.17      193.85     13.10 o 
   0  11   6       71.68       77.68     12.37 o 
   1  11   6       49.54       84.65     13.86 o 
   2  11   6      107.32       98.94     21.81 o 
   3  11   6        4.99       99.20     52.82 o 
   4  11   6      190.07      202.82     25.58 o 
   5  11   6      135.64      149.30     26.54 o 
   6  11   6      183.59      152.66     28.60 o 
  -5  12   6      108.92      100.72     22.12 o 
  -4  12   6       10.59       15.99     19.32 o 
  -3  12   6      111.19      120.67     15.84 o 
  -2  12   6      132.66      144.22     19.68 o 
  -1  12   6       34.71       39.73     14.63 o 
   0  12   6       13.70       26.09     12.24 o 
   1  12   6      142.22      152.11     13.98 o 
   2  12   6       32.17       40.45     22.94 o 
   3  12   6        5.67       26.03     23.07 o 
   4  12   6       65.23       90.31     26.22 o 
   5  12   6        1.58       11.44     24.81 o 
  -4  13   6      237.55      253.70     31.08 o 
  -3  13   6       76.21      149.25     26.97 o 
  -2  13   6      347.81      295.29     22.53 o 
  -1  13   6      188.21      198.75     17.01 o 
   0  13   6        1.49       12.41     14.76 o 
   1  13   6      103.76      108.30     15.61 o 
   2  13   6       85.34       96.90     24.19 o 
   3  13   6       23.52       36.27     24.88 o 
   4  13   6       41.75       58.48     24.91 o 
  -3  14   6       13.89       33.15     26.51 o 
  -2  14   6       24.74       36.88     19.51 o 
  -1  14   6        2.76        3.14     20.33 o 
   0  14   6       19.01       33.19     19.48 o 
   1  14   6      188.67      186.42     27.57 o 
   2  14   6       18.29       30.97     19.25 o 
   3  14   6      105.52      159.40     29.44 o 
  -2  15   6       59.58       56.91     26.05 o 
  -1  15   6      219.07      197.31     23.69 o 
   0  15   6      228.99      186.27     29.53 o 
   1  15   6      215.28      258.05     29.78 o 
  -8   1   7       30.38       32.35     30.58 o 
  -7   1   7       15.70       28.25     24.00 o 
  -6   1   7       16.13       18.86     22.55 o 
  -5   1   7       53.13       80.81     11.15 o 
  -4   1   7      556.55      596.61     13.04 o 
  -3   1   7      147.29      520.61     78.33 o 
  -2   1   7      177.76      214.70      7.61 o 
  -1   1   7      152.25      195.37      7.39 o 
   0   1   7      104.28       96.87      9.58 o 
   1   1   7      339.59      416.48     11.20 o 
   2   1   7      116.29      123.79      5.93 o 
   3   1   7       60.71       77.68      5.62 o 
   4   1   7       70.71       74.32      6.56 o 
   5   1   7      285.86      281.14      8.90 o 
   6   1   7      112.86      112.74     11.19 o 
   7   1   7       43.60       56.76     14.62 o 
   8   1   7       15.93       26.89     14.52 o 
  -8   2   7       74.85       60.71     26.45 o 
  -7   2   7       34.26       46.29     16.16 o 
  -6   2   7       10.55       15.71     11.57 o 
  -5   2   7      367.95      395.53     17.17 o 
  -4   2   7      179.92      167.69     11.29 o 
  -3   2   7      327.58      373.76     33.62 o 
  -2   2   7      189.23      177.54      9.92 o 
  -1   2   7     3045.60     2831.47     23.17 o 
   0   2   7     8950.54     9113.89     49.37 o 
   1   2   7      137.01      163.04     13.36 o 
   2   2   7     1003.49      990.19     12.91 o 
   3   2   7       54.38      100.49     12.27 o 
   4   2   7      242.68      229.57      6.46 o 
   5   2   7       47.27       49.72     10.27 o 
   6   2   7        3.90       17.25     11.04 o 
   7   2   7       25.30       49.67     15.99 o 
   8   2   7       11.89       54.33     20.60 o 
  -8   3   7      617.34      549.93     29.29 o 
  -7   3   7       20.39       43.95     16.21 o 
  -6   3   7     1345.28     1221.22     24.64 o 
  -5   3   7       60.97       72.25     14.19 o 
  -4   3   7      265.31      241.71      8.36 o 
  -3   3   7      108.30      124.18     19.89 o 
  -2   3   7       89.80       73.16      9.49 o 
  -1   3   7       26.41       41.38     14.48 o 
   0   3   7     3256.47     3304.41     26.58 o 
   1   3   7       21.82       48.55      8.17 o 
   2   3   7      626.26      630.59      9.69 o 
   3   3   7        4.80       15.60      7.56 o 
   4   3   7      225.54      201.75     13.55 o 
   5   3   7      558.11      591.55     19.92 o 
   6   3   7       82.70       97.75     16.29 o 
   7   3   7      142.56      152.65     14.16 o 
   8   3   7       17.63       27.94     21.28 o 
  -8   4   7       56.92       75.73     26.42 o 
  -7   4   7       21.84       36.02     20.57 o 
  -6   4   7        8.87       16.50     14.49 o 
  -5   4   7      195.46      205.60     13.85 o 
  -4   4   7      270.17      259.75     11.04 o 
  -3   4   7       92.49      105.30     12.07 o 
  -2   4   7     3204.47     3260.00     32.14 o 
  -1   4   7      973.16     1049.59     23.83 o 
   0   4   7     2398.25     2410.03     28.66 o 
   1   4   7     2793.91     2765.14     65.77 o 
   2   4   7       42.33       29.79      5.06 o 
   3   4   7     2354.72     2254.78     55.82 o 
   4   4   7      527.32      495.66     16.11 o 
   5   4   7      909.46      958.64     22.56 o 
   6   4   7        0.56       13.33     13.57 o 
   7   4   7       35.63       54.32     15.80 o 
   8   4   7       24.77       64.66     21.29 o 
  -8   5   7      108.30      162.90     24.19 o 
  -7   5   7      235.92      345.50     24.98 o 
  -6   5   7      324.41      315.40     18.15 o 
  -5   5   7      284.91      278.59     14.63 o 
  -4   5   7       76.11       99.20     11.25 o 
  -3   5   7       82.67       77.18     11.26 o 
  -2   5   7      713.95      728.52     16.60 o 
  -1   5   7      246.86      279.34     12.67 o 
   0   5   7       94.59       64.74     10.60 o 
   1   5   7      418.23      424.65     13.63 o 
   2   5   7      208.13      180.08      9.88 o 
   3   5   7       54.60       61.34      9.90 o 
   4   5   7      619.98      573.94     16.23 o 
   5   5   7       60.24       88.52     14.60 o 
   6   5   7      159.24      148.72     23.47 o 
   7   5   7       61.59      128.43     20.33 o 
   8   5   7       29.10       47.65     21.40 o 
  -8   6   7        1.12       37.55     31.27 o 
  -7   6   7        0.43       22.91     21.17 o 
  -6   6   7       70.82       71.10     15.25 o 
  -5   6   7        0.06       13.17     11.31 o 
  -4   6   7       79.18       77.63     11.99 o 
  -3   6   7       41.71       48.84     13.18 o 
  -2   6   7      309.77      335.78     12.51 o 
  -1   6   7      343.97      396.10     28.42 o 
   0   6   7      228.00      248.29     10.59 o 
   1   6   7      791.92      680.92     24.98 o 
   2   6   7       58.53       61.39      4.12 o 
   3   6   7     2706.24     2419.21     56.86 o 
   4   6   7      457.48      435.97     20.62 o 
   5   6   7      548.56      502.78     28.79 o 
   6   6   7      550.16      511.92     30.12 o 
   7   6   7        3.03        9.31     19.51 o 
  -7   7   7        0.60       18.76     27.78 o 
  -6   7   7      116.62      111.29     17.98 o 
  -5   7   7      147.13      148.11     12.65 o 
  -4   7   7      239.12      250.57     15.94 o 
  -3   7   7      571.12      584.97     18.20 o 
  -2   7   7      261.84      258.50     11.54 o 
  -1   7   7       61.98       78.49     13.31 o 
   0   7   7       95.32       76.27      9.36 o 
   1   7   7      381.19      326.73     18.63 o 
   2   7   7      146.71      163.69     18.69 o 
   3   7   7      296.02      292.85     23.10 o 
   4   7   7      289.60      299.62     25.34 o 
   5   7   7       40.69       60.15     25.21 o 
   6   7   7      384.90      350.87     29.36 o 
   7   7   7        0.41       20.78     25.47 o 
  -7   8   7      118.92      132.93     30.29 o 
  -6   8   7      316.88      300.18     20.68 o 
  -5   8   7      106.99      162.38     25.54 o 
  -4   8   7      342.11      318.25     17.16 o 
  -3   8   7        0.20       26.54     13.42 o 
  -2   8   7       67.44       70.28      8.28 o 
  -1   8   7       73.73       83.02      8.79 o 
   0   8   7      567.82      604.75     13.88 o 
   1   8   7      168.80      154.54     14.59 o 
   2   8   7        1.05        4.54     18.40 o 
   3   8   7       11.57      102.46     21.39 o 
   4   8   7      319.84      306.83     24.99 o 
   5   8   7       93.97      184.60     27.43 o 
   6   8   7      145.17      137.99     26.56 o 
   7   8   7       46.68       44.40     26.52 o 
  -7   9   7       21.02        3.05     23.67 o 
  -6   9   7        0.12       26.06     18.24 o 
  -5   9   7      294.89      248.09     21.43 o 
  -4   9   7      257.46      250.57     14.34 o 
  -3   9   7       40.28       43.37     12.11 o 
  -2   9   7        0.38        6.15     11.48 o 
  -1   9   7       27.12       38.55      9.67 o 
   0   9   7      803.52      794.64     22.87 o 
   1   9   7      457.60      451.98     18.37 o 
   2   9   7      104.04       96.80     20.89 o 
   3   9   7        6.70       18.71     20.80 o 
   4   9   7      249.63      259.36     25.81 o 
   5   9   7        0.03        7.24     22.51 o 
   6   9   7       48.91       52.29     24.22 o 
  -6  10   7       17.74       32.93     21.47 o 
  -5  10   7       42.28       63.64     20.62 o 
  -4  10   7      288.03      296.14     17.90 o 
  -3  10   7        1.07       36.19     15.25 o 
  -2  10   7      203.85      187.82     13.32 o 
  -1  10   7       28.81       36.01      9.62 o 
   0  10   7     1286.51     1215.28     20.12 o 
   1  10   7       19.34       22.04     14.61 o 
   2  10   7       18.51       20.48     20.28 o 
   3  10   7      264.92      269.62     20.04 o 
   4  10   7       31.65       47.20     23.79 o 
   5  10   7        0.67        7.46     22.54 o 
   6  10   7       17.51       33.45     26.18 o 
  -6  11   7      131.90      135.63     23.00 o 
  -5  11   7      141.24      141.67     23.12 o 
  -4  11   7      100.30      120.07     20.36 o 
  -3  11   7      449.94      392.04     18.27 o 
  -2  11   7        9.62        4.56     11.66 o 
  -1  11   7      238.83      220.03     16.17 o 
   0  11   7      113.58      131.61     12.86 o 
   1  11   7       13.70       42.79     16.25 o 
   2  11   7       20.84       13.31     20.47 o 
   3  11   7      244.46      206.98     25.20 o 
   4  11   7       41.27       20.46     22.86 o 
   5  11   7       36.11       52.89     26.19 o 
  -5  12   7        2.13       10.21     21.16 o 
  -4  12   7      137.02      144.82     22.34 o 
  -3  12   7       67.54       81.43     15.67 o 
  -2  12   7      131.53      133.67     15.94 o 
  -1  12   7      841.92      872.08     23.19 o 
   0  12   7      208.45      231.00     17.21 o 
   1  12   7     1019.18     1070.11     30.05 o 
   2  12   7       40.08       47.76     22.86 o 
   3  12   7      182.62      154.70     24.90 o 
   4  12   7      139.83      155.06     28.62 o 
   5  12   7        0.32       13.69     26.94 o 
  -4  13   7       70.77       71.52     27.44 o 
  -3  13   7       37.08       48.49     19.29 o 
  -2  13   7       41.78       39.11     19.71 o 
  -1  13   7      199.46      193.65     17.36 o 
   0  13   7        3.90       23.62     15.09 o 
   1  13   7       37.08       64.08     19.51 o 
   2  13   7       23.70       12.94     22.99 o 
   3  13   7       46.62       52.85     24.26 o 
   4  13   7       80.97       89.07     27.76 o 
  -3  14   7      236.57      251.78     29.18 o 
  -2  14   7       50.95       40.58     20.59 o 
  -1  14   7      426.70      354.26     24.54 o 
   0  14   7      170.34      195.16     21.37 o 
   1  14   7       79.20      170.15     28.69 o 
   2  14   7       31.91       54.78     20.13 o 
   3  14   7       87.50      112.11     26.84 o 
  -1  15   7       48.22       58.89     22.14 o 
   0  15   7       42.94       25.72     26.49 o 
   1  15   7      108.72       89.01     28.18 o 
  -8   0   8       15.36       50.08     38.41 o 
  -7   0   8      209.85      167.95     36.26 o 
  -6   0   8      422.21      447.90     40.92 o 
  -5   0   8      919.62      881.09     44.25 o 
  -4   0   8        2.96        9.15     25.77 o 
  -3   0   8     1367.17     1263.10     22.96 o 
  -2   0   8     2654.27     2604.43     24.17 o 
  -1   0   8      439.29      443.18     13.46 o 
   0   0   8      357.39      374.54     13.85 o 
   1   0   8      199.39      214.61     13.17 o 
   2   0   8      255.63      274.98     12.78 o 
   3   0   8      893.17      835.44     13.83 o 
   4   0   8       32.93        8.98      8.71 o 
   5   0   8      699.49      704.13     16.35 o 
   6   0   8       14.42       24.64     16.90 o 
   7   0   8       26.77       13.25     23.04 o 
   8   0   8        7.79       19.34     25.34 o 
  -8   1   8        2.52       21.97     19.64 o 
  -7   1   8        4.62        9.45     17.99 o 
  -6   1   8       44.69       52.28     18.01 o 
  -5   1   8       95.70       85.98     15.17 o 
  -4   1   8      127.59      119.92      8.15 o 
  -3   1   8       93.13      123.74     11.14 o 
  -2   1   8       37.91       24.72      7.63 o 
  -1   1   8       31.56       78.13      9.55 o 
   0   1   8       15.40       25.21      6.26 o 
   1   1   8      455.73      520.49     12.62 o 
   2   1   8      199.40      241.31      6.92 o 
   3   1   8        6.88        5.87      5.91 o 
   4   1   8      724.23      690.70     13.00 o 
   5   1   8      115.59      127.10      8.73 o 
   6   1   8        0.16        0.65     10.15 o 
   7   1   8        1.82       22.64     13.60 o 
   8   1   8        3.29       14.73     15.71 o 
  -8   2   8       42.00       46.34     26.85 o 
  -7   2   8        8.02       19.68     18.56 o 
  -6   2   8       72.63       83.50     15.82 o 
  -5   2   8       77.95      125.84     15.46 o 
  -4   2   8      404.65      410.62     13.67 o 
  -3   2   8      354.40      337.08     13.17 o 
  -2   2   8     1512.73     1412.72     37.71 o 
  -1   2   8      439.33      415.50     17.85 o 
   0   2   8       81.89       99.99     14.29 o 
   1   2   8       22.41       46.84     10.39 o 
   2   2   8        0.87        1.74      7.65 o 
   3   2   8       78.36       99.20      6.14 o 
   4   2   8       86.18       74.07      5.51 o 
   5   2   8      307.25      295.97     12.55 o 
   6   2   8       29.41       41.29     11.28 o 
   7   2   8       13.35       45.83     15.75 o 
   8   2   8       98.05       82.40     20.92 o 
  -8   3   8        0.47        9.66     26.16 o 
  -7   3   8       36.29       49.22     16.68 o 
  -6   3   8       40.14       73.09     16.00 o 
  -5   3   8      263.21      303.29     15.06 o 
  -4   3   8      131.47      126.80      7.02 o 
  -3   3   8       72.18       86.58      6.84 o 
  -2   3   8       18.72       18.01      9.15 o 
  -1   3   8      208.91      318.54     24.18 o 
   0   3   8       90.98       73.51     12.28 o 
   1   3   8     1045.19     1116.02     18.31 o 
   2   3   8     2175.47     2241.96     18.16 o 
   3   3   8       41.30      582.65    121.33 o 
   4   3   8     1575.31     1526.45     52.86 o 
   5   3   8        5.60       36.21     14.66 o 
   6   3   8        6.97       25.47     12.02 o 
   7   3   8       17.85       15.75     18.06 o 
   8   3   8       13.29       12.26     20.98 o 
  -8   4   8       10.26       30.83     23.36 o 
  -7   4   8        7.46       36.27     16.71 o 
  -6   4   8       20.92       17.48     15.10 o 
  -5   4   8       88.19      155.74     21.96 o 
  -4   4   8      363.04      348.18     13.85 o 
  -3   4   8      205.80      400.74     25.11 o 
  -2   4   8       68.62       86.64     13.68 o 
  -1   4   8     5580.01     5837.95    142.09 o 
   0   4   8      172.53      204.14      9.70 o 
   1   4   8     2634.86     3131.72    187.78 o 
   2   4   8        1.42        4.93      4.81 o 
   3   4   8      269.40      258.99     19.55 o 
   4   4   8      131.66      123.35     13.22 o 
   5   4   8        0.27       12.09     13.72 o 
   6   4   8       10.59       18.29     16.48 o 
   7   4   8        9.19       19.07     14.88 o 
   8   4   8        2.05       13.20     19.43 o 
  -8   5   8        2.02       29.47     23.82 o 
  -7   5   8       10.17       36.53     21.28 o 
  -6   5   8        1.82        8.22     15.19 o 
  -5   5   8      285.98      249.39     14.89 o 
  -4   5   8      292.92      305.57     13.86 o 
  -3   5   8      102.44      117.76     13.26 o 
  -2   5   8       16.06       14.53     12.74 o 
  -1   5   8        0.10       10.17      6.06 o 
   0   5   8        4.51       19.94     10.73 o 
   1   5   8       37.69       42.62     10.14 o 
   2   5   8        0.03        7.08      4.97 o 
   3   5   8        4.94       15.30      8.07 o 
   4   5   8      393.78      392.95     15.46 o 
   5   5   8       70.51       94.11     22.25 o 
   6   5   8      112.35      126.45     23.00 o 
   7   5   8      242.59      273.45     19.50 o 
  -8   6   8       15.24       51.30     30.78 o 
  -7   6   8       89.47       83.19     22.48 o 
  -6   6   8        0.30       13.21     14.89 o 
  -5   6   8      113.98      150.80     14.32 o 
  -4   6   8      321.97      333.74     14.82 o 
  -3   6   8       21.82      891.90     48.37 o 
  -2   6   8      200.94      197.87     13.58 o 
  -1   6   8       23.64       91.65     17.37 o 
   0   6   8     1110.81     1148.39     21.25 o 
   1   6   8      696.11      667.88     14.61 o 
   2   6   8      622.27      550.78     24.15 o 
   3   6   8       19.77       29.77     10.30 o 
   4   6   8      643.52      616.60     27.10 o 
   5   6   8      608.13      580.14     30.16 o 
   6   6   8      108.54      110.76     24.93 o 
   7   6   8      246.92      193.28     21.87 o 
  -7   7   8       10.40       12.86     27.35 o 
  -6   7   8        1.68       11.78     16.52 o 
  -5   7   8       41.19       44.06     12.53 o 
  -4   7   8      435.67      438.46     18.21 o 
  -3   7   8       14.22       65.87     16.30 o 
  -2   7   8        4.17        7.88     10.79 o 
  -1   7   8     1719.15     1796.13     39.20 o 
   0   7   8      574.20      567.00     18.24 o 
   1   7   8     1383.20     1603.50     86.83 o 
   2   7   8      233.85      189.63     22.38 o 
   3   7   8      750.79     1236.09     32.96 o 
   4   7   8      265.93      262.99     23.41 o 
   5   7   8       90.58      114.01     24.27 o 
   6   7   8        2.93       69.24     25.66 o 
   7   7   8        1.20       83.99     27.72 o 
  -7   8   8      505.34      398.20     35.82 o 
  -6   8   8      489.92      422.73     25.68 o 
  -5   8   8     1016.00     1034.39     24.43 o 
  -4   8   8      422.61      416.35     18.69 o 
  -3   8   8      247.40      234.14     14.34 o 
  -2   8   8      848.13      810.17     17.22 o 
  -1   8   8      127.64      119.68     11.39 o 
   0   8   8        1.60        3.68      9.62 o 
   1   8   8        2.27        2.76     16.70 o 
   2   8   8        2.44       16.62     19.12 o 
   3   8   8       10.52       17.23     19.05 o 
   4   8   8       13.19       14.10     17.61 o 
   5   8   8      143.36      163.75     25.54 o 
   6   8   8       92.57      127.75     26.76 o 
   7   8   8        0.33        8.74     27.42 o 
  -7   9   8        9.60       10.39     30.81 o 
  -6   9   8       40.43       57.13     18.74 o 
  -5   9   8       12.65       35.63     15.38 o 
  -4   9   8      173.59      171.63     14.27 o 
  -3   9   8       11.16       11.01     12.30 o 
  -2   9   8        4.37       11.62     11.96 o 
  -1   9   8      153.32      142.81     12.41 o 
   0   9   8     1044.56     1026.69     32.48 o 
   1   9   8        0.11       13.79     14.04 o 
   2   9   8      199.82      207.81     22.19 o 
   3   9   8       23.32       53.92     20.53 o 
   4   9   8      408.35      404.81     28.03 o 
   5   9   8       37.13       34.28     23.72 o 
   6   9   8        2.61       49.49     25.80 o 
  -6  10   8       10.19       19.18     18.78 o 
  -5  10   8       50.61       53.02     19.94 o 
  -4  10   8       41.08       52.86     15.53 o 
  -3  10   8        9.81       47.82     15.20 o 
  -2  10   8      166.86      159.10     13.20 o 
  -1  10   8      164.64      188.20     20.61 o 
   0  10   8     2697.22     2572.41     31.79 o 
   1  10   8     1132.66     1101.70     25.37 o 
   2  10   8     1061.61      992.42     34.07 o 
   3  10   8      172.06      310.38     25.47 o 
   4  10   8       13.68       21.04     23.82 o 
   5  10   8       21.80       55.92     26.36 o 
   6  10   8       66.57       79.80     26.53 o 
  -6  11   8        0.06       -3.39     22.39 o 
  -5  11   8       57.29       78.37     22.18 o 
  -4  11   8       19.43       29.12     16.28 o 
  -3  11   8        4.83       22.28     13.89 o 
  -2  11   8      108.12       95.52     13.15 o 
  -1  11   8        7.38       14.82     14.25 o 
   0  11   8      119.66      100.56     15.13 o 
   1  11   8        2.39       10.99     15.71 o 
   2  11   8        8.52       26.84     21.00 o 
   3  11   8       10.25       31.52     18.12 o 
   4  11   8      115.04      133.01     26.39 o 
   5  11   8        2.13       24.80     26.32 o 
  -5  12   8       16.94       24.99     21.67 o 
  -4  12   8       72.98       74.04     19.66 o 
  -3  12   8       11.03       46.99     19.25 o 
  -2  12   8       97.81       95.49     15.75 o 
  -1  12   8        0.03       36.51     15.45 o 
   0  12   8      106.61       93.54     15.78 o 
   1  12   8       77.28       70.56     22.86 o 
   2  12   8       28.29       25.90     22.31 o 
   3  12   8       52.29       54.57     24.10 o 
   4  12   8      140.66      139.40     27.07 o 
   5  12   8        2.30       19.01     27.33 o 
  -4  13   8      123.80       95.94     25.88 o 
  -3  13   8        6.02       29.28     19.49 o 
  -2  13   8      331.21      260.76     22.90 o 
  -1  13   8      212.91      216.84     17.94 o 
   0  13   8       75.42       77.97     16.37 o 
   1  13   8      144.38      175.47     28.97 o 
   2  13   8       24.86       28.24     18.23 o 
   3  13   8       18.13       47.07     26.02 o 
   4  13   8       11.52       13.78     27.68 o 
  -3  14   8       29.63       77.80     26.07 o 
  -2  14   8       29.15       25.76     20.91 o 
  -1  14   8      151.09      150.96     22.36 o 
   0  14   8       64.98       45.30     20.47 o 
   1  14   8        0.23       17.97     20.20 o 
   2  14   8      103.01       87.80     22.11 o 
   0  15   8      611.01      559.81     36.05 o 
  -8   1   9        1.78       23.39     20.04 o 
  -7   1   9       57.52       50.33     19.52 o 
  -6   1   9       24.80       30.43     18.30 o 
  -5   1   9      323.32      322.29     19.95 o 
  -4   1   9      738.93      726.91     17.24 o 
  -3   1   9        4.83        7.34      7.24 o 
  -2   1   9     2501.68     2459.68     18.15 o 
  -1   1   9        0.73      183.79     48.29 o 
   0   1   9      454.17      446.49     16.72 o 
   1   1   9     1342.18     1355.82     15.41 o 
   2   1   9       68.03       67.42      5.71 o 
   3   1   9      205.95      241.86      7.65 o 
   4   1   9      397.77      409.84      8.79 o 
   5   1   9      202.62      174.07      9.23 o 
   6   1   9        2.18        4.21     12.85 o 
   7   1   9       73.48       65.80     14.70 o 
   8   1   9       13.08       19.42     16.92 o 
  -8   2   9       36.98       65.51     27.21 o 
  -7   2   9        4.71       10.25     18.76 o 
  -6   2   9       39.34       40.60     16.07 o 
  -5   2   9        1.73       24.36     14.91 o 
  -4   2   9      176.49      148.32     11.77 o 
  -3   2   9       29.46       37.57     11.33 o 
  -2   2   9      208.80      238.33      7.57 o 
  -1   2   9     1113.00     1767.49     51.50 o 
   0   2   9        0.56        9.19     14.78 o 
   1   2   9     3238.35     3233.67     31.95 o 
   2   2   9       34.61       33.17      8.44 o 
   3   2   9      670.82      677.56     12.73 o 
   4   2   9      451.16      434.39     11.02 o 
   5   2   9        2.59        7.91      9.97 o 
   6   2   9        4.89       14.37     10.72 o 
   7   2   9       17.52       59.66     16.00 o 
   8   2   9       73.05      125.22     22.49 o 
  -8   3   9       25.37       24.80     27.98 o 
  -7   3   9       69.22       97.87     17.72 o 
  -6   3   9     1646.50     1559.89     28.06 o 
  -5   3   9      280.79      244.07     14.65 o 
  -4   3   9     2216.38     2122.28     35.49 o 
  -3   3   9     1715.01     1614.79     62.10 o 
  -2   3   9      613.95      607.04     21.60 o 
  -1   3   9     3089.82     3274.31     27.67 o 
   0   3   9       12.60       20.57      6.39 o 
   1   3   9        5.18       83.77     13.91 o 
   2   3   9       32.00       30.19      7.96 o 
   3   3   9      101.13      114.37      7.70 o 
   4   3   9       13.80       15.97      5.21 o 
   5   3   9       64.41       72.01     13.33 o 
   6   3   9       66.77       90.28     12.57 o 
   7   3   9       11.96       25.60     18.36 o 
   8   3   9       31.74       48.30     19.93 o 
  -8   4   9       18.30       45.28     23.51 o 
  -7   4   9       47.79       43.74     17.18 o 
  -6   4   9      128.35      149.81     18.60 o 
  -5   4   9      160.94      159.87     14.09 o 
  -4   4   9      186.93      197.83     13.12 o 
  -3   4   9       28.08       80.99     12.99 o 
  -2   4   9      318.52      317.06     13.23 o 
  -1   4   9       18.84       24.65      5.49 o 
   0   4   9     4567.36     4897.11     36.13 o 
   1   4   9        4.12       14.73     10.42 o 
   2   4   9      793.69      758.24     15.38 o 
   3   4   9      676.48      850.95    114.08 o 
   4   4   9     1069.97      959.74     20.86 o 
   5   4   9      675.59      654.43     20.92 o 
   6   4   9       89.96       82.07     15.42 o 
   7   4   9       21.67       30.86     19.94 o 
  -8   5   9        5.76       27.01     23.42 o 
  -7   5   9      209.56      215.03     25.83 o 
  -6   5   9      199.66      174.56     17.31 o 
  -5   5   9       41.24       41.29     13.39 o 
  -4   5   9      269.07      265.57     14.27 o 
  -3   5   9       42.42       42.41     14.88 o 
  -2   5   9        2.68        8.22     13.29 o 
  -1   5   9     1441.24     1356.65     59.13 o 
   0   5   9      243.77      234.08     13.43 o 
   1   5   9      253.00      389.97     22.63 o 
   2   5   9      186.45      187.29      7.50 o 
   3   5   9       83.94       80.20      7.92 o 
   4   5   9      107.29      109.91     13.33 o 
   5   5   9      104.18      126.41     22.52 o 
   6   5   9       10.16       52.82     22.71 o 
   7   5   9        2.28       90.71     17.77 o 
  -7   6   9       16.70       16.62     21.81 o 
  -6   6   9       55.55       56.60     14.54 o 
  -5   6   9        3.49       35.08     14.89 o 
  -4   6   9      393.95      400.07     15.64 o 
  -3   6   9       41.36       42.08     16.00 o 
  -2   6   9       62.44       74.17     14.86 o 
  -1   6   9      138.59      154.50     16.87 o 
   0   6   9      266.52      258.24     13.53 o 
   1   6   9       15.89       20.92     17.02 o 
   2   6   9       49.09       40.30      7.44 o 
   3   6   9       67.72      109.93     28.18 o 
   4   6   9      364.70      351.25     24.10 o 
   5   6   9      249.27      257.87     25.37 o 
   6   6   9      123.08      149.02     26.40 o 
   7   6   9      124.72      138.33     22.39 o 
  -7   7   9       20.83       23.51     28.56 o 
  -6   7   9       45.42       66.94     17.05 o 
  -5   7   9      332.52      320.98     16.10 o 
  -4   7   9      126.23      158.58     18.25 o 
  -3   7   9     1424.35     1496.62     44.81 o 
  -2   7   9      133.42      113.06     13.69 o 
  -1   7   9      712.21      788.89     17.89 o 
   0   7   9      328.74      333.70     14.78 o 
   1   7   9      419.41      476.83     41.58 o 
   2   7   9      144.17      116.43      9.87 o 
   3   7   9      182.19      205.71     23.00 o 
   4   7   9       84.54       76.24     20.65 o 
   5   7   9       32.08       36.23     22.76 o 
   6   7   9       69.39       95.94     25.69 o 
   7   7   9       12.47       17.01     26.56 o 
  -7   8   9        5.45       37.48     30.05 o 
  -6   8   9        7.25       21.14     20.59 o 
  -5   8   9      101.97       89.52     16.36 o 
  -4   8   9       28.00       33.01     15.26 o 
  -3   8   9        4.51       -2.48     12.98 o 
  -2   8   9      185.14      173.22     13.32 o 
  -1   8   9      926.39      955.97     17.76 o 
   0   8   9      353.28      330.48     14.84 o 
   1   8   9       17.93       38.66     18.85 o 
   2   8   9      120.02      126.02     25.77 o 
   3   8   9        0.46       52.07     20.13 o 
   4   8   9       22.46       23.14     21.62 o 
   5   8   9        1.73       40.32     23.68 o 
   6   8   9       27.64       53.81     23.89 o 
  -6   9   9       10.74        7.08     21.24 o 
  -5   9   9       38.73       28.27     16.06 o 
  -4   9   9      323.41      345.26     16.17 o 
  -3   9   9       51.55       39.08     12.85 o 
  -2   9   9       39.88       44.45     12.59 o 
  -1   9   9      332.19      341.45     14.30 o 
   0   9   9        8.15        6.46     11.84 o 
   1   9   9       17.47       55.06     21.09 o 
   2   9   9     1388.05     1236.74     35.17 o 
   3   9   9      187.72      205.06     23.61 o 
   4   9   9      575.83      522.89     24.59 o 
   5   9   9       28.03       32.59     24.88 o 
   6   9   9        3.88       20.73     26.53 o 
  -6  10   9        0.46        0.83     22.10 o 
  -5  10   9      132.47      101.28     22.03 o 
  -4  10   9       26.05       37.35     15.83 o 
  -3  10   9      446.19      426.87     16.68 o 
  -2  10   9      146.24      146.85     13.92 o 
  -1  10   9       55.17       68.55     15.37 o 
   0  10   9     2556.77     2474.18     36.15 o 
   1  10   9       69.42       83.47     21.72 o 
   2  10   9       28.74       29.55     21.48 o 
   3  10   9       74.65      167.44     24.46 o 
   4  10   9      146.42      144.42     25.11 o 
   5  10   9       14.25       40.72     26.94 o 
   6  10   9       34.28       52.23     28.41 o 
  -5  11   9       33.50       29.12     20.49 o 
  -4  11   9      242.22      254.33     18.80 o 
  -3  11   9       72.91       62.57     13.33 o 
  -2  11   9      611.06      554.28     21.91 o 
  -1  11   9      343.85      332.86     18.18 o 
   0  11   9      189.26      209.84     16.62 o 
   1  11   9       11.89       44.54     23.80 o 
   2  11   9       73.14       73.06     31.74 o 
   3  11   9       78.83      114.08     24.98 o 
   4  11   9      136.69      159.45     27.31 o 
   5  11   9        6.08       22.67     24.66 o 
  -5  12   9       13.55       22.66     22.70 o 
  -4  12   9      296.50      288.46     23.06 o 
  -3  12   9       42.31       57.05     19.75 o 
  -2  12   9      113.00      119.09     17.00 o 
  -1  12   9      228.06      227.82     18.02 o 
   0  12   9      147.62      167.10     17.19 o 
   1  12   9       56.10      107.05     32.24 o 
   2  12   9      101.43       91.23     23.75 o 
   3  12   9       22.19       47.12     20.21 o 
   4  12   9       93.07       66.39     26.64 o 
  -4  13   9        6.40        5.88     26.97 o 
  -3  13   9       79.07       79.65     21.06 o 
  -2  13   9      115.10      114.56     22.14 o 
  -1  13   9      239.47      196.72     18.39 o 
   0  13   9       27.59       43.08     19.80 o 
   1  13   9       75.02      124.47     34.83 o 
   2  13   9        1.40        8.07     23.68 o 
   3  13   9        0.01       14.55     26.41 o 
  -2  14   9       97.62       82.34     23.26 o 
  -1  14   9      135.32      125.20     21.34 o 
   0  14   9      406.56      383.01     40.31 o 
   1  14   9       18.33       41.01     20.30 o 
   2  14   9      148.59      121.43     27.25 o 
  -8   0  10       39.33       74.92     25.79 o 
  -7   0  10       12.14       29.60     30.68 o 
  -6   0  10      711.84      682.59     46.74 o 
  -5   0  10      231.29      225.51     35.82 o 
  -4   0  10      580.20      545.10     16.95 o 
  -3   0  10      250.79      236.17     12.74 o 
  -2   0  10     1192.48     1134.53     26.45 o 
  -1   0  10     2959.00     3036.30    115.59 o 
   0   0  10      412.62      427.05     15.22 o 
   1   0  10      951.65      975.90     19.04 o 
   2   0  10       20.11       36.08     11.09 o 
   3   0  10       31.02       26.21      8.58 o 
   4   0  10      510.60      476.20     13.31 o 
   5   0  10      135.54      123.81     10.69 o 
   6   0  10      459.99      422.38     21.31 o 
   7   0  10        0.52       29.20     24.60 o 
   8   0  10       74.82       60.35     26.76 o 
  -8   1  10        5.47       22.19     20.68 o 
  -7   1  10       46.67       51.30     19.32 o 
  -6   1  10       39.35       39.37     18.44 o 
  -5   1  10       13.36       39.44     17.60 o 
  -4   1  10      192.24      212.80     13.69 o 
  -3   1  10        7.64       50.82     10.99 o 
  -2   1  10       36.06       51.19      7.82 o 
  -1   1  10      399.51      434.35     23.45 o 
   0   1  10        0.08        2.19      6.01 o 
   1   1  10      697.21      672.00     12.80 o 
   2   1  10      757.36      863.86     12.74 o 
   3   1  10      129.94      231.76      9.76 o 
   4   1  10      507.21      472.41     10.23 o 
   5   1  10       11.36       31.56      9.52 o 
   6   1  10      235.58      221.61     15.42 o 
   7   1  10        3.67       27.03     14.99 o 
   8   1  10       70.51       78.66     18.58 o 
  -8   2  10        3.46       58.49     28.19 o 
  -7   2  10      111.25       98.38     19.94 o 
  -6   2  10      116.15       83.15     19.00 o 
  -5   2  10       28.01       31.88     12.64 o 
  -4   2  10      262.28      288.65     14.63 o 
  -3   2  10      135.54      198.87     18.58 o 
  -2   2  10        3.68        9.31      3.34 o 
  -1   2  10       50.49      739.49    366.68 o 
   0   2  10      635.09      610.49     20.64 o 
   1   2  10     3704.72     3782.94     33.25 o 
   2   2  10      157.14      129.80      9.59 o 
   3   2  10        0.75      501.38     44.32 o 
   4   2  10       73.80       63.88      7.51 o 
   5   2  10       12.11       23.58     10.52 o 
   6   2  10       34.51       27.80     11.39 o 
   7   2  10       40.05       49.89     16.68 o 
   8   2  10       32.73       41.24     25.12 o 
  -8   3  10        2.96       56.02     27.46 o 
  -7   3  10        3.05       19.78     19.28 o 
  -6   3  10        3.10       13.58     16.11 o 
  -5   3  10       65.13       72.78     13.47 o 
  -4   3  10       26.67       39.77     11.50 o 
  -3   3  10        2.75       13.69      4.45 o 
  -2   3  10      402.90      421.85     13.58 o 
  -1   3  10       57.52       92.08     15.38 o 
   0   3  10       57.70      105.18     13.24 o 
   1   3  10      394.21      395.52     14.64 o 
   2   3  10       17.97       11.31      8.46 o 
   3   3  10      823.69     1069.74     37.63 o 
   4   3  10      176.20      154.19     13.07 o 
   5   3  10       29.53       63.67     13.41 o 
   6   3  10        0.03        8.61     11.99 o 
   7   3  10        2.45       19.53     18.28 o 
  -8   4  10        8.08       28.27     23.80 o 
  -7   4  10       14.69       24.39     16.93 o 
  -6   4  10        5.15       13.45     15.97 o 
  -5   4  10      368.83      387.22     22.84 o 
  -4   4  10      847.50      868.61     18.12 o 
  -3   4  10     1300.40     1425.16     28.63 o 
  -2   4  10      477.68      443.85     14.34 o 
  -1   4  10      192.22      224.84      7.41 o 
   0   4  10        2.05        7.08      7.32 o 
   1   4  10       12.52       17.78     11.41 o 
   2   4  10      314.27      302.81     10.72 o 
   3   4  10       19.56       15.84      6.85 o 
   4   4  10        1.50        4.48     11.44 o 
   5   4  10      149.01      130.65     15.48 o 
   6   4  10       12.13       18.32     15.03 o 
   7   4  10       39.80       68.56     21.10 o 
  -7   5  10      152.23      198.97     23.97 o 
  -6   5  10       45.79       61.47     14.96 o 
  -5   5  10       27.59       32.96     13.68 o 
  -4   5  10      162.74      177.78     14.12 o 
  -3   5  10        0.27       22.28     15.51 o 
  -2   5  10      497.76      499.30     15.62 o 
  -1   5  10      903.88     1005.05     21.59 o 
   0   5  10     1271.92     1225.12     21.82 o 
   1   5  10      415.41      530.81     23.51 o 
   2   5  10       30.39       30.55      6.17 o 
   3   5  10      124.80      119.66      7.21 o 
   4   5  10      321.36      299.98     18.60 o 
   5   5  10       70.26       70.04     17.88 o 
   6   5  10      129.81      127.83     24.43 o 
   7   5  10      162.21      157.95     18.80 o 
  -7   6  10        2.45       85.93     22.85 o 
  -6   6  10       31.94       35.14     14.61 o 
  -5   6  10       28.36       45.31     13.94 o 
  -4   6  10      182.95      196.47     15.82 o 
  -3   6  10      203.01      209.91     15.02 o 
  -2   6  10      129.32      129.67     15.62 o 
  -1   6  10      423.61      417.20     25.98 o 
   0   6  10      462.50      495.40     16.73 o 
   1   6  10      137.17      158.39     20.06 o 
   2   6  10      473.09      430.26     14.12 o 
   3   6  10     1136.54     1084.07     31.73 o 
   4   6  10      203.50      192.43     22.47 o 
   5   6  10      120.67      100.85     18.85 o 
   6   6  10        3.23       42.10     24.47 o 
   7   6  10        9.34       33.70     20.72 o 
  -7   7  10      136.23      192.85     32.30 o 
  -6   7  10      251.26      230.95     16.53 o 
  -5   7  10       27.03       40.90     15.49 o 
  -4   7  10      112.35      116.69     15.54 o 
  -3   7  10      147.01      178.14     18.56 o 
  -2   7  10      298.75      326.11     16.88 o 
  -1   7  10      674.40      995.07     37.54 o 
   0   7  10     1065.48     1020.55     20.88 o 
   1   7  10     1944.24     1975.34     48.73 o 
   2   7  10      923.28      847.44     29.67 o 
   3   7  10      975.06      931.45     48.77 o 
   4   7  10     1263.21     1189.38     47.81 o 
   5   7  10      324.61      307.94     27.62 o 
   6   7  10       39.07       60.31     25.23 o 
   7   7  10       41.50      117.98     27.52 o 
  -7   8  10       27.86       34.31     28.33 o 
  -6   8  10       27.13       42.80     20.74 o 
  -5   8  10      309.13      320.91     19.09 o 
  -4   8  10       10.62       13.26     17.13 o 
  -3   8  10       87.41      109.53     15.53 o 
  -2   8  10      879.39      896.25     21.37 o 
  -1   8  10        1.89       10.98     13.08 o 
   0   8  10      237.17      214.63     14.19 o 
   1   8  10       38.43       58.93     20.62 o 
   2   8  10        3.65       19.99     20.59 o 
   3   8  10       17.87       30.42     20.42 o 
   4   8  10      249.01      239.23     29.47 o 
   5   8  10       97.66      125.25     26.26 o 
   6   8  10       28.58       17.70     25.01 o 
  -6   9  10       17.40       30.38     21.71 o 
  -5   9  10       97.01       86.71     17.40 o 
  -4   9  10      380.72      382.53     18.79 o 
  -3   9  10      151.21      152.85     16.00 o 
  -2   9  10       64.34       69.64     14.64 o 
  -1   9  10      193.83      180.19     14.69 o 
   0   9  10      113.22       99.43     21.15 o 
   1   9  10       77.98      122.93     22.52 o 
   2   9  10        3.67       36.41     20.93 o 
   3   9  10      149.75      172.32     24.43 o 
   4   9  10      396.33      388.46     29.24 o 
   5   9  10      221.06      227.20     28.13 o 
   6   9  10       93.34       86.56     25.28 o 
  -6  10  10       39.54       47.33     23.17 o 
  -5  10  10      117.93      150.62     27.37 o 
  -4  10  10       99.22      109.10     15.74 o 
  -3  10  10      190.45      194.58     15.30 o 
  -2  10  10        1.74       14.33     12.81 o 
  -1  10  10      501.71      511.17     24.91 o 
   0  10  10        8.27       16.85     20.15 o 
   1  10  10       12.57       50.65     21.31 o 
   2  10  10       70.76       89.14     21.63 o 
   3  10  10        0.25       14.66     23.09 o 
   4  10  10       91.95       95.62     20.33 o 
   5  10  10        7.81       11.78     23.20 o 
  -5  11  10        0.01       24.86     25.73 o 
  -4  11  10       96.55       97.41     17.37 o 
  -3  11  10      127.81      155.16     15.07 o 
  -2  11  10      315.66      291.58     23.32 o 
  -1  11  10      315.47      308.04     19.00 o 
   0  11  10       38.67       54.75     19.42 o 
   1  11  10       26.53       39.05     21.43 o 
   2  11  10       63.71       66.06     24.04 o 
   3  11  10       39.90       54.47     23.13 o 
   4  11  10       56.78       53.64     23.81 o 
   5  11  10       85.32      108.51     35.98 o 
  -4  12  10       74.68       85.67     27.40 o 
  -3  12  10      135.47      137.32     21.01 o 
  -2  12  10        2.26       12.83     16.12 o 
  -1  12  10      137.99      136.82     17.24 o 
   0  12  10       97.33      106.54     20.47 o 
   1  12  10       13.28       20.23     21.74 o 
   2  12  10       15.18       19.09     22.93 o 
   3  12  10        0.80       21.72     22.64 o 
   4  12  10       34.54       47.83     26.13 o 
  -3  13  10        7.70       18.99     21.83 o 
  -2  13  10        0.03        1.28     20.74 o 
  -1  13  10        0.19       20.34     16.62 o 
   0  13  10       46.14       42.73     19.19 o 
   1  13  10       60.79       54.20     20.79 o 
   2  13  10        0.01       -3.83     24.25 o 
   3  13  10       23.87       43.33     25.11 o 
  -2  14  10      145.21      145.86     24.53 o 
  -1  14  10      138.18      120.49     22.40 o 
   0  14  10       48.96       55.50     21.83 o 
   1  14  10       49.59      114.97     23.20 o 
  -8   1  11       44.26       56.20     21.44 o 
  -7   1  11       17.08       47.26     20.56 o 
  -6   1  11        9.28       12.28     18.27 o 
  -5   1  11      562.33      562.48     23.79 o 
  -4   1  11      291.61      287.44     14.56 o 
  -3   1  11      394.77      402.02     11.12 o 
  -2   1  11     1018.22      958.49     13.18 o 
  -1   1  11      164.71      162.47      7.80 o 
   0   1  11      106.33      123.00     10.87 o 
   1   1  11       58.45       42.36      9.03 o 
   2   1  11      371.43      361.87     10.55 o 
   3   1  11       88.50      113.36      8.84 o 
   4   1  11       60.87       62.35      7.96 o 
   5   1  11      102.22      109.39      9.75 o 
   6   1  11       96.76       86.74     14.24 o 
   7   1  11      149.57      153.93     18.67 o 
  -8   2  11      105.07      130.33     22.57 o 
  -7   2  11      151.82      143.15     21.43 o 
  -6   2  11       52.37       41.78     18.90 o 
  -5   2  11      212.70      224.21     15.85 o 
  -4   2  11       43.58       34.88     12.44 o 
  -3   2  11     1618.89     1643.22     23.26 o 
  -2   2  11      240.76      203.66     10.06 o 
  -1   2  11     1202.07     1296.91     23.09 o 
   0   2  11     1115.26     1270.13     26.62 o 
   1   2  11      130.73      146.52     13.14 o 
   2   2  11      201.74      239.17     11.07 o 
   3   2  11      206.45      595.66     21.53 o 
   4   2  11      386.62      364.23     10.59 o 
   5   2  11      152.37      163.26     12.03 o 
   6   2  11        9.67       32.85     13.55 o 
   7   2  11      135.80      152.68     27.30 o 
  -8   3  11       21.05       62.51     28.89 o 
  -7   3  11       37.33       34.66     19.98 o 
  -6   3  11       34.06       47.61     16.85 o 
  -5   3  11      404.21      356.23     15.91 o 
  -4   3  11      285.59      278.22     13.94 o 
  -3   3  11      976.82     1120.12     27.10 o 
  -2   3  11     1285.67     1283.04     19.36 o 
  -1   3  11     1289.06     1276.81     36.62 o 
   0   3  11     1388.54     1489.26     24.05 o 
   1   3  11      368.52      382.69     21.41 o 
   2   3  11      245.84      225.00     11.29 o 
   3   3  11        1.07        8.25      8.47 o 
   4   3  11       65.14       56.98     12.79 o 
   5   3  11        1.26       16.84     12.45 o 
   6   3  11      200.66      191.80     14.54 o 
   7   3  11       21.33       31.95     23.24 o 
  -8   4  11      124.55      104.37     30.07 o 
  -7   4  11       20.84       35.07     17.66 o 
  -6   4  11       57.42       59.03     16.73 o 
  -5   4  11       55.78       75.77     13.89 o 
  -4   4  11        3.18        6.88     12.09 o 
  -3   4  11       20.31       18.21     13.24 o 
  -2   4  11      214.56      281.01     13.36 o 
  -1   4  11      256.98      268.33     12.63 o 
   0   4  11     1137.58     1065.83     28.69 o 
   1   4  11       26.26       36.09     11.93 o 
   2   4  11      167.96      174.65     10.50 o 
   3   4  11      408.96      408.25     11.56 o 
   4   4  11      506.89      482.20     24.66 o 
   5   4  11      652.27      646.43     21.24 o 
   6   4  11      453.22      425.34     21.13 o 
   7   4  11      120.51      159.06     22.42 o 
  -7   5  11      182.45      175.79     19.87 o 
  -6   5  11      153.54      143.76     15.64 o 
  -5   5  11      133.43      172.67     15.16 o 
  -4   5  11      678.63      634.06     21.60 o 
  -3   5  11       37.67       60.29     16.36 o 
  -2   5  11      882.03      823.31     17.96 o 
  -1   5  11      372.36      341.32     26.38 o 
   0   5  11      534.77      530.54     24.28 o 
   1   5  11      359.42      373.57     18.02 o 
   2   5  11       94.14       90.80      9.55 o 
   3   5  11      396.77      339.75     15.12 o 
   4   5  11       84.15       89.50     20.95 o 
   5   5  11        4.64       10.64     19.29 o 
   6   5  11      105.18       72.47     23.06 o 
   7   5  11        4.16        7.30     20.68 o 
  -7   6  11       60.39       81.46     23.10 o 
  -6   6  11        1.93       13.32     14.71 o 
  -5   6  11      166.47      164.51     16.34 o 
  -4   6  11       96.36      114.02     15.40 o 
  -3   6  11      209.77      354.77     24.79 o 
  -2   6  11        0.10       11.43     14.96 o 
  -1   6  11       41.84       55.01     13.92 o 
   0   6  11      447.93      479.21     24.11 o 
   1   6  11        0.02        3.76     18.92 o 
   2   6  11       37.42       40.28      9.14 o 
   3   6  11        4.44       65.90     20.06 o 
   4   6  11       30.18       49.55     20.19 o 
   5   6  11       16.65       25.08     20.93 o 
   6   6  11       55.97       53.56     24.24 o 
   7   6  11       24.66       19.47     18.29 o 
  -7   7  11        4.16       27.42     22.93 o 
  -6   7  11      170.86      164.08     16.45 o 
  -5   7  11       42.35       74.66     26.95 o 
  -4   7  11      797.95      785.79     21.92 o 
  -3   7  11       12.98       91.35     17.37 o 
  -2   7  11       23.65       28.66     14.07 o 
  -1   7  11       66.81       68.18     14.99 o 
   0   7  11      151.18      169.04     14.66 o 
   1   7  11       15.13       19.31     19.15 o 
   2   7  11       62.66       60.34     12.01 o 
   3   7  11       32.71       45.56     21.04 o 
   4   7  11      221.08      202.25     24.89 o 
   5   7  11       57.35       60.79     18.73 o 
   6   7  11        8.74       33.77     24.39 o 
  -6   8  11      115.97      101.50     22.57 o 
  -5   8  11       14.66        7.98     15.86 o 
  -4   8  11      510.32      459.95     19.94 o 
  -3   8  11       15.20       31.81     15.18 o 
  -2   8  11      128.19      109.94     15.21 o 
  -1   8  11     1571.51     1666.99     35.21 o 
   0   8  11      354.14      376.48     19.42 o 
   1   8  11      821.26      947.51     50.76 o 
   2   8  11      173.55      159.96     22.30 o 
   3   8  11        1.20      244.19     31.78 o 
   4   8  11        6.69       10.27     20.75 o 
   5   8  11       35.81       12.03     22.44 o 
   6   8  11        5.19       18.88     25.86 o 
  -6   9  11       28.41       59.46     22.52 o 
  -5   9  11       24.91       48.14     17.42 o 
  -4   9  11      279.55      266.59     18.34 o 
  -3   9  11       57.36       76.82     15.93 o 
  -2   9  11      135.67      140.29     15.35 o 
  -1   9  11        2.67       27.37     14.10 o 
   0   9  11     1039.14      889.71     32.70 o 
   1   9  11       75.95       91.74     21.21 o 
   2   9  11      237.69      211.76     24.33 o 
   3   9  11        3.30        5.82     21.27 o 
   4   9  11        0.23       -3.24     21.03 o 
   5   9  11        7.80        5.10     23.81 o 
   6   9  11       25.38       51.55     28.48 o 
  -5  10  11        4.29       16.05     17.53 o 
  -4  10  11      184.93      183.76     17.33 o 
  -3  10  11        2.97        4.55     15.19 o 
  -2  10  11       74.78       86.92     14.69 o 
  -1  10  11       46.95       41.78     18.85 o 
   0  10  11      129.79      130.39     23.36 o 
   1  10  11       98.92       88.98     22.80 o 
   2  10  11      219.83      204.73     25.70 o 
   3  10  11       52.46       58.16     21.71 o 
   4  10  11      141.31      136.44     25.99 o 
   5  10  11       96.30       98.61     28.08 o 
  -5  11  11       62.20       37.49     22.21 o 
  -4  11  11      103.03      101.86     20.16 o 
  -3  11  11       21.10       26.64     15.38 o 
  -2  11  11      397.65      361.80     22.93 o 
  -1  11  11       59.95       88.03     19.70 o 
   0  11  11      107.68      107.08     19.35 o 
   1  11  11        2.00       37.88     22.48 o 
   2  11  11       92.78       84.93     23.32 o 
   3  11  11       17.89       10.46     23.82 o 
   4  11  11      141.33      159.76     23.58 o 
  -4  12  11       17.68       14.86     24.58 o 
  -3  12  11       46.43       52.99     25.99 o 
  -2  12  11       40.01       52.61     20.35 o 
  -1  12  11       15.15       34.82     19.61 o 
   0  12  11      394.50      413.09     25.85 o 
   1  12  11       33.71       61.09     23.78 o 
   2  12  11      315.85      327.12     28.91 o 
   3  12  11       50.25       79.62     26.77 o 
   4  12  11      299.83      333.79     33.15 o 
  -3  13  11       44.89       54.19     26.98 o 
  -2  13  11       85.60       79.73     27.66 o 
  -1  13  11       70.24      115.62     21.40 o 
   0  13  11      161.80      190.00     22.84 o 
   1  13  11      266.03      270.03     24.26 o 
   2  13  11       25.81       18.99     24.98 o 
   3  13  11      174.47      138.98     28.04 o 
  -1  14  11        0.07       12.27     20.92 o 
   0  14  11      438.86      451.14     27.40 o 
   1  14  11       92.62       90.18     22.73 o 
  -8   0  12       27.16       47.23     26.22 o 
  -7   0  12      113.36       94.60     25.42 o 
  -6   0  12      306.59      305.26     26.66 o 
  -5   0  12      534.06      468.61     28.47 o 
  -4   0  12      622.56      556.13     24.84 o 
  -3   0  12        3.57        3.18     11.95 o 
  -2   0  12      230.01      205.97     13.72 o 
  -1   0  12      798.73      800.94     34.96 o 
   0   0  12        0.59        2.36     11.59 o 
   1   0  12      138.19      184.88     14.02 o 
   2   0  12      741.14      759.39     18.78 o 
   3   0  12      226.90      226.22     10.87 o 
   4   0  12       79.43       66.82     10.69 o 
   5   0  12      109.92       86.36     20.82 o 
   6   0  12      127.99      124.97     24.78 o 
   7   0  12       29.15       47.93     23.54 o 
  -8   1  12       22.59       46.68     18.80 o 
  -7   1  12       38.77       63.50     20.98 o 
  -6   1  12       14.31       28.00     19.43 o 
  -5   1  12       82.80       79.93     19.39 o 
  -4   1  12       64.95       83.17     12.99 o 
  -3   1  12      186.06      168.85      9.16 o 
  -2   1  12      829.72      823.93     12.99 o 
  -1   1  12       43.06       43.60      8.49 o 
   0   1  12      223.45      216.17     12.48 o 
   1   1  12        3.91       15.70      9.03 o 
   2   1  12       87.84       93.78      9.26 o 
   3   1  12       80.74       85.27      9.16 o 
   4   1  12      289.32      238.58      9.46 o 
   5   1  12      394.78      365.24     12.70 o 
   6   1  12      157.58      150.33     17.37 o 
   7   1  12       61.42       80.87     17.56 o 
  -8   2  12       34.85       55.49     22.69 o 
  -7   2  12       79.81       62.93     20.96 o 
  -6   2  12       66.46       71.21     20.20 o 
  -5   2  12      887.83      849.88     21.53 o 
  -4   2  12      224.15      229.90     15.25 o 
  -3   2  12     1294.13     1238.15     28.37 o 
  -2   2  12      144.61      104.74      7.60 o 
  -1   2  12     1094.52     1037.41     19.87 o 
   0   2  12        2.16        4.16     10.27 o 
   1   2  12      121.45      170.75     15.75 o 
   2   2  12       39.92       31.18      9.10 o 
   3   2  12        4.33       36.94      9.06 o 
   4   2  12       65.47       58.09      8.86 o 
   5   2  12       46.00       34.92     10.46 o 
   6   2  12       23.00       29.87     18.83 o 
   7   2  12        0.70       28.66     26.32 o 
  -7   3  12        2.63       22.15     20.06 o 
  -6   3  12       19.67       26.80     19.43 o 
  -5   3  12        6.05       12.94     12.84 o 
  -4   3  12       73.07       89.52     12.96 o 
  -3   3  12        0.60        2.16     13.35 o 
  -2   3  12      201.40      163.23     17.05 o 
  -1   3  12       12.69        4.93     13.51 o 
   0   3  12       70.88       85.66     13.98 o 
   1   3  12        8.08       13.74     12.16 o 
   2   3  12      294.68      283.78     12.39 o 
   3   3  12      792.92      732.38     15.04 o 
   4   3  12      394.09      350.57     14.97 o 
   5   3  12       63.00       62.52     13.85 o 
   6   3  12      203.60      196.36     26.91 o 
   7   3  12        8.00       10.43     22.93 o 
  -7   4  12      111.55      103.25     21.59 o 
  -6   4  12       11.68       26.89     14.18 o 
  -5   4  12      319.22      354.77     16.73 o 
  -4   4  12      240.58      280.73     14.88 o 
  -3   4  12       31.05      106.97     22.85 o 
  -2   4  12       44.71       79.50     12.20 o 
  -1   4  12      256.00      251.79     14.46 o 
   0   4  12      715.98      829.66     21.03 o 
   1   4  12      290.29      287.77     15.44 o 
   2   4  12      396.86      372.10     12.84 o 
   3   4  12       67.81      107.60      9.94 o 
   4   4  12       16.73       31.50     18.83 o 
   5   4  12        2.53       22.19     16.57 o 
   6   4  12       75.81       89.53     15.85 o 
   7   4  12       54.48       40.07     25.66 o 
  -7   5  12        0.44       49.84     19.06 o 
  -6   5  12        0.01       15.71     14.99 o 
  -5   5  12       41.64       39.59     13.98 o 
  -4   5  12       45.70       55.35     13.20 o 
  -3   5  12       16.35       72.87     18.74 o 
  -2   5  12       43.46       49.55     12.54 o 
  -1   5  12       11.60       20.88      9.94 o 
   0   5  12      197.54      219.47     20.96 o 
   1   5  12        1.94       -0.21     12.09 o 
   2   5  12       42.51       44.44     10.06 o 
   3   5  12       97.44       97.24     13.68 o 
   4   5  12       45.96       77.08     23.10 o 
   5   5  12        8.81       36.93     20.99 o 
   6   5  12       36.23       49.89     18.98 o 
   7   5  12       78.76       80.85     27.83 o 
  -7   6  12       26.67       39.53     23.94 o 
  -6   6  12      118.90      124.18     16.26 o 
  -5   6  12       40.43       51.81     14.68 o 
  -4   6  12       38.37       48.39     14.89 o 
  -3   6  12      134.34      135.43     15.10 o 
  -2   6  12       20.76       47.44     16.38 o 
  -1   6  12      215.62      232.28     16.85 o 
   0   6  12      119.62      136.01     20.82 o 
   1   6  12       89.92       80.00     13.89 o 
   2   6  12      204.46      203.80     11.96 o 
   3   6  12       11.12       84.00     21.11 o 
   4   6  12      552.47      515.60     32.00 o 
   5   6  12        0.03       -3.77     21.37 o 
   6   6  12        3.31       14.31     23.05 o 
  -7   7  12      186.41      180.50     25.26 o 
  -6   7  12       51.56       68.21     16.27 o 
  -5   7  12       23.49       35.56     16.19 o 
  -4   7  12      307.14      310.39     18.32 o 
  -3   7  12       35.88       36.34     14.96 o 
  -2   7  12      130.52      140.03     15.48 o 
  -1   7  12        6.13       15.60     14.94 o 
   0   7  12      135.39      182.11     23.48 o 
   1   7  12        5.27      -10.67     20.46 o 
   2   7  12      101.92       99.97     13.13 o 
   3   7  12        0.29       11.34     20.75 o 
   4   7  12     1004.28      932.53     33.74 o 
   5   7  12       27.75       67.16     22.75 o 
   6   7  12       44.84       55.02     27.14 o 
  -6   8  12       23.44       26.15     21.34 o 
  -5   8  12      161.90      156.40     18.25 o 
  -4   8  12       13.23       17.92     15.90 o 
  -3   8  12      808.83      775.01     43.19 o 
  -2   8  12      582.94      565.75     20.15 o 
  -1   8  12     2210.58     2246.36     29.56 o 
   0   8  12     2331.01     2196.20     45.07 o 
   1   8  12     1056.18     1224.37     37.03 o 
   2   8  12      759.17      715.44     31.53 o 
   3   8  12      799.11      711.38     35.23 o 
   4   8  12       54.69       48.04     22.76 o 
   5   8  12        0.48        1.43     19.81 o 
   6   8  12        4.00        4.67     27.20 o 
  -6   9  12       42.01       55.82     23.28 o 
  -5   9  12        5.38       13.19     16.75 o 
  -4   9  12        0.46        7.85     14.24 o 
  -3   9  12       18.68       23.76     18.15 o 
  -2   9  12       73.89       89.92     15.32 o 
  -1   9  12       98.55      143.33     15.39 o 
   0   9  12       41.87       49.46     22.70 o 
   1   9  12      161.94      203.41     24.55 o 
   2   9  12      172.15      165.86     24.17 o 
   3   9  12        2.68       10.42     22.40 o 
   4   9  12       25.73       36.65     24.10 o 
   5   9  12       11.96       42.03     25.37 o 
  -5  10  12       35.62       45.78     18.18 o 
  -4  10  12      155.54      141.44     17.46 o 
  -3  10  12       11.18       29.44     15.93 o 
  -2  10  12       26.90       23.88     14.50 o 
  -1  10  12      315.75      353.14     23.83 o 
   0  10  12       42.00       30.75     21.42 o 
   1  10  12      278.34      269.20     25.28 o 
   2  10  12       15.40       15.21     21.69 o 
   3  10  12        3.76        8.06     23.59 o 
   4  10  12       15.13       28.98     24.82 o 
   5  10  12       59.63       43.34     26.16 o 
  -5  11  12       29.80       20.13     22.42 o 
  -4  11  12      115.01      120.29     20.55 o 
  -3  11  12        1.01       -2.78     18.92 o 
  -2  11  12       17.08       22.74     18.92 o 
  -1  11  12       40.73       45.32     20.52 o 
   0  11  12        3.09       20.62     19.53 o 
   1  11  12        3.00       31.34     21.60 o 
   2  11  12       82.07       84.07     23.27 o 
   3  11  12       29.77       34.94     22.38 o 
   4  11  12       20.61       11.83     24.36 o 
  -4  12  12      148.46      154.31     28.76 o 
  -3  12  12       66.23       69.25     27.98 o 
  -2  12  12        0.92        3.77     19.34 o 
  -1  12  12        2.46       19.57     20.10 o 
   0  12  12       56.58       56.43     19.22 o 
   1  12  12       34.42       50.90     22.35 o 
   2  12  12       89.29       85.14     26.59 o 
   3  12  12       77.08       80.99     26.10 o 
  -2  13  12       74.07       76.36     20.84 o 
  -1  13  12        3.61       31.50     20.20 o 
   0  13  12       38.01       57.89     21.50 o 
   1  13  12       50.63       38.96     23.52 o 
   2  13  12        1.03       29.69     24.05 o 
  -7   1  13       64.69       87.45     18.73 o 
  -6   1  13       23.13       20.41     16.29 o 
  -5   1  13       26.36       64.51     12.61 o 
  -4   1  13      144.80      144.73     13.95 o 
  -3   1  13       33.97       59.87      8.75 o 
  -2   1  13       19.63       29.92      9.87 o 
  -1   1  13      211.22      248.01     11.57 o 
   0   1  13        1.32        6.22     10.48 o 
   1   1  13      112.79      136.08     11.93 o 
   2   1  13      296.55      289.37     11.06 o 
   3   1  13      371.04      447.07     22.41 o 
   4   1  13      561.56      547.96     13.10 o 
   5   1  13      272.09      189.97     13.03 o 
   6   1  13       56.58       68.20     17.18 o 
   7   1  13        2.06       13.49     16.65 o 
  -7   2  13      122.94      160.76     22.15 o 
  -6   2  13      179.35      158.05     20.51 o 
  -5   2  13       14.06       33.12     13.68 o 
  -4   2  13      127.34      123.58     14.74 o 
  -3   2  13       93.10      103.21      7.97 o 
  -2   2  13        0.05       16.39      8.42 o 
  -1   2  13      463.60      459.47     13.95 o 
   0   2  13      195.35      221.41     14.26 o 
   1   2  13       20.46       50.45     11.18 o 
   2   2  13       36.45       60.04     10.17 o 
   3   2  13      122.33      217.40     11.73 o 
   4   2  13      329.83      331.87     15.56 o 
   5   2  13      174.39      163.25     16.57 o 
   6   2  13       37.94       41.93     19.26 o 
   7   2  13       52.27       73.42     26.99 o 
  -7   3  13       17.27       44.51     21.23 o 
  -6   3  13       28.38       28.98     19.73 o 
  -5   3  13      111.67      117.17     15.48 o 
  -4   3  13      298.86      275.24     18.17 o 
  -3   3  13       60.82      152.40     28.33 o 
  -2   3  13      582.52      491.04     27.66 o 
  -1   3  13      284.52      282.15     17.42 o 
   0   3  13     2415.72     2429.02     36.15 o 
   1   3  13      244.63      244.22     15.32 o 
   2   3  13      986.07      950.94     17.91 o 
   3   3  13      746.91      700.21     14.71 o 
   4   3  13      418.10      384.53     15.51 o 
   5   3  13      105.47       96.16     16.51 o 
   6   3  13        0.66       12.05     22.30 o 
   7   3  13        9.10       15.68     24.47 o 
  -7   4  13       63.23       98.97     22.44 o 
  -6   4  13      229.70      211.21     17.95 o 
  -5   4  13      166.93      178.59     15.24 o 
  -4   4  13       34.49       39.39     13.04 o 
  -3   4  13      188.48      189.65     18.82 o 
  -2   4  13      371.36      377.07     20.64 o 
  -1   4  13      127.00      115.33     23.87 o 
   0   4  13       56.75       66.88     15.67 o 
   1   4  13        8.54       20.37     12.95 o 
   2   4  13       87.12       83.99     10.82 o 
   3   4  13       58.15       72.87     10.33 o 
   4   4  13       52.87       56.25     19.74 o 
   5   4  13        6.98       33.68     16.22 o 
   6   4  13        3.02       23.24     17.70 o 
   7   4  13        0.90       23.13     25.36 o 
  -7   5  13        1.33       15.67     18.77 o 
  -6   5  13       64.21       64.55     15.49 o 
  -5   5  13      203.92      166.91     15.71 o 
  -4   5  13       86.43       87.52     15.22 o 
  -3   5  13       32.96       40.56     14.31 o 
  -2   5  13      548.02      552.25     17.12 o 
  -1   5  13      158.77      184.53     12.31 o 
   0   5  13      347.40      346.41     10.58 o 
   1   5  13      313.31      328.57     16.85 o 
   2   5  13       54.26       85.49     15.79 o 
   3   5  13      345.12      320.23     24.40 o 
   4   5  13        2.27        4.77     19.76 o 
   5   5  13       22.04       21.15     20.85 o 
   6   5  13       83.39       80.76     19.72 o 
  -7   6  13        8.18       41.68     24.61 o 
  -6   6  13       77.25       72.28     16.35 o 
  -5   6  13        3.75       -1.26     16.28 o 
  -4   6  13      283.30      280.76     17.66 o 
  -3   6  13      128.52      127.39     14.97 o 
  -2   6  13       79.53       77.43     17.63 o 
  -1   6  13       35.52       38.73     11.38 o 
   0   6  13        7.20       16.66     21.08 o 
   1   6  13        0.00       10.99     13.83 o 
   2   6  13       60.98       67.23     11.13 o 
   3   6  13       14.44       37.06     20.35 o 
   4   6  13      109.99      124.17     22.39 o 
   5   6  13      115.78      109.89     23.62 o 
   6   6  13        1.26       33.60     25.31 o 
  -6   7  13       32.60       50.54     18.34 o 
  -5   7  13        4.79       11.55     16.26 o 
  -4   7  13     1039.98      996.38     24.18 o 
  -3   7  13        4.23       17.31     14.58 o 
  -2   7  13      868.00      798.25     21.74 o 
  -1   7  13        4.86       35.40     16.03 o 
   0   7  13       69.89       55.78     22.80 o 
   1   7  13      117.15      113.59     15.31 o 
   2   7  13      178.56      176.48     24.09 o 
   3   7  13       76.56       78.40     22.02 o 
   4   7  13       63.12       77.00     23.39 o 
   5   7  13        0.01       18.41     22.45 o 
   6   7  13       30.79       65.00     26.58 o 
  -6   8  13        4.26       19.48     17.76 o 
  -5   8  13        2.11       26.05     16.59 o 
  -4   8  13       45.42       49.85     16.62 o 
  -3   8  13       53.37      123.87     16.96 o 
  -2   8  13     1188.86     1067.00     23.81 o 
  -1   8  13       34.68       44.09     16.42 o 
   0   8  13     3329.07     3087.59     53.02 o 
   1   8  13       53.24       47.64     22.38 o 
   2   8  13      145.60      149.19     24.36 o 
   3   8  13       11.89       26.88     22.03 o 
   4   8  13        2.59       28.91     22.93 o 
   5   8  13       10.64       21.11     22.66 o 
  -5   9  13       26.59       35.43     18.18 o 
  -4   9  13       36.81       54.96     15.36 o 
  -3   9  13       24.31       28.40     13.88 o 
  -2   9  13       61.06       75.99     15.58 o 
  -1   9  13      119.55      114.23     20.23 o 
   0   9  13      348.07      368.04     27.86 o 
   1   9  13       40.62       21.16     22.79 o 
   2   9  13       51.72       74.07     22.52 o 
   3   9  13      264.77      660.44     32.25 o 
   4   9  13       60.91       66.00     24.02 o 
   5   9  13        4.40       62.93     22.25 o 
  -5  10  13        0.83       27.91     18.51 o 
  -4  10  13       31.41       26.92     15.28 o 
  -3  10  13        2.09       11.51     16.39 o 
  -2  10  13        8.31       22.70     19.38 o 
  -1  10  13       20.88       41.42     20.31 o 
   0  10  13        0.70       12.04     21.58 o 
   1  10  13      156.39      142.59     24.16 o 
   2  10  13       38.81       58.64     22.38 o 
   3  10  13       33.61       91.34     28.67 o 
   4  10  13      388.20      340.74     29.37 o 
  -4  11  13       16.70       27.52     17.74 o 
  -3  11  13       19.42       29.25     20.10 o 
  -2  11  13       80.69       89.16     20.30 o 
  -1  11  13      210.89      180.97     23.29 o 
   0  11  13       16.40       30.45     23.30 o 
   1  11  13       36.00       61.85     31.00 o 
   2  11  13        7.04       17.47     23.94 o 
   3  11  13      152.73      142.65     26.95 o 
   4  11  13       47.83       52.74     24.47 o 
  -3  12  13        1.45       -4.82     21.57 o 
  -2  12  13      133.75      126.25     21.47 o 
  -1  12  13        1.01       19.65     21.04 o 
   0  12  13       24.81       23.79     20.21 o 
   1  12  13       47.33       57.14     23.29 o 
   2  12  13        0.01       19.78     25.10 o 
   3  12  13      119.13      135.20     26.27 o 
  -2  13  13      110.54      105.47     22.38 o 
  -1  13  13      111.65      170.05     24.36 o 
   0  13  13      496.00      566.74     33.31 o 
   1  13  13      182.63      172.12     27.39 o 
  -7   0  14       36.64       50.80     24.59 o 
  -6   0  14       22.98       34.29     23.71 o 
  -5   0  14      277.39      273.87     27.16 o 
  -4   0  14      132.67      127.40     14.52 o 
  -3   0  14      257.90      227.03     15.70 o 
  -2   0  14       99.58       68.12     19.78 o 
  -1   0  14     1284.72     1364.29     45.15 o 
   0   0  14        1.08        2.13      8.38 o 
   1   0  14      369.59      411.53     22.46 o 
   2   0  14      259.02      240.57     16.40 o 
   3   0  14       35.02       31.00     13.86 o 
   4   0  14      890.66      800.64     21.17 o 
   5   0  14      366.64      335.72     24.66 o 
   6   0  14      206.02      174.52     27.27 o 
   7   0  14       17.85       24.01     26.87 o 
  -7   1  14       99.63      102.45     18.83 o 
  -6   1  14      173.00      142.69     18.09 o 
  -5   1  14       10.48       37.78     16.66 o 
  -4   1  14      320.27      330.08     15.09 o 
  -3   1  14      258.11      314.20     11.52 o 
  -2   1  14      268.06      248.68     18.49 o 
  -1   1  14        0.04        4.83      9.14 o 
   0   1  14        0.12        2.46     10.78 o 
   1   1  14        0.03        9.26     11.07 o 
   2   1  14       90.16       99.15     10.22 o 
   3   1  14       16.42       23.42      9.75 o 
   4   1  14      186.82      172.87     10.79 o 
   5   1  14      361.26      326.15     18.15 o 
   6   1  14        2.18       17.98     17.27 o 
   7   1  14      161.68      153.29     22.47 o 
  -7   2  14       44.60       60.66     22.49 o 
  -6   2  14        1.37       12.93     19.94 o 
  -5   2  14      221.00      208.80     16.42 o 
  -4   2  14      163.48      162.48     13.78 o 
  -3   2  14      353.21      350.92     15.19 o 
  -2   2  14     1625.15     1514.05     19.94 o 
  -1   2  14      223.76      252.36     12.74 o 
   0   2  14     1166.62     1100.73     21.15 o 
   1   2  14      263.71      268.41     13.58 o 
   2   2  14       14.86       29.79     10.53 o 
   3   2  14      154.02      148.29     11.61 o 
   4   2  14      508.73      458.12     16.95 o 
   5   2  14       40.98       34.72     15.61 o 
   6   2  14       24.79       17.95     19.06 o 
   7   2  14       70.39       59.68     28.17 o 
  -7   3  14        1.34       10.26     21.22 o 
  -6   3  14       25.08       32.70     19.12 o 
  -5   3  14        0.01       15.96     14.76 o 
  -4   3  14      357.40      339.31     17.50 o 
  -3   3  14       45.03      144.64     23.53 o 
  -2   3  14       39.48       58.96      7.65 o 
  -1   3  14       90.43       89.14     17.84 o 
   0   3  14      201.69      168.62     16.74 o 
   1   3  14       13.54       18.03     13.84 o 
   2   3  14       86.70       93.74     11.08 o 
   3   3  14      232.87      244.88     16.37 o 
   4   3  14      111.61      100.43     13.42 o 
   5   3  14      112.98       85.01     17.07 o 
   6   3  14       79.46       61.92     20.39 o 
  -7   4  14        1.63       21.44     21.96 o 
  -6   4  14       86.65       88.47     16.95 o 
  -5   4  14       45.49       43.21     15.22 o 
  -4   4  14       85.21       59.80     15.38 o 
  -3   4  14       73.76       85.07     17.89 o 
  -2   4  14       79.62       95.11     17.81 o 
  -1   4  14      210.27      215.95     17.53 o 
   0   4  14      249.28      248.18     17.80 o 
   1   4  14      102.50      121.26     16.60 o 
   2   4  14      279.76      276.44     14.00 o 
   3   4  14       79.14      126.52     16.41 o 
   4   4  14      211.00      208.15     18.96 o 
   5   4  14      231.41      201.33     19.46 o 
   6   4  14       14.05       24.99     24.97 o 
  -7   5  14        0.58       40.21     22.87 o 
  -6   5  14      100.84      112.58     16.35 o 
  -5   5  14       24.19       25.79     14.12 o 
  -4   5  14        2.38       16.67     15.00 o 
  -3   5  14        6.07       67.57     15.28 o 
  -2   5  14      179.66      193.27     14.43 o 
  -1   5  14       28.78       31.12     11.26 o 
   0   5  14       22.84       22.80     15.37 o 
   1   5  14       13.17       11.86     13.88 o 
   2   5  14       14.60       13.14     11.15 o 
   3   5  14       46.36      117.78     22.05 o 
   4   5  14      266.71      297.75     39.01 o 
   5   5  14      163.73      153.77     25.25 o 
   6   5  14        2.33       38.94     19.38 o 
  -6   6  14        1.17       12.41     16.00 o 
  -5   6  14       10.35       24.86     16.62 o 
  -4   6  14      107.77       89.62     16.11 o 
  -3   6  14       39.56       61.67     14.96 o 
  -2   6  14      488.37      469.35     21.80 o 
  -1   6  14      769.58      793.24     24.56 o 
   0   6  14      233.18      247.34     24.40 o 
   1   6  14       95.35      135.49     16.48 o 
   2   6  14       32.46       36.28     13.06 o 
   3   6  14       24.21       22.11     21.22 o 
   4   6  14      364.59      293.25     26.12 o 
   5   6  14        4.48        6.25     22.34 o 
   6   6  14      138.45      124.85     22.06 o 
  -6   7  14        5.78       11.24     17.92 o 
  -5   7  14      120.65      115.31     17.49 o 
  -4   7  14      132.67      134.88     19.96 o 
  -3   7  14        3.85       11.26     14.84 o 
  -2   7  14      551.43      537.13     26.03 o 
  -1   7  14       58.89       68.56     17.54 o 
   0   7  14       29.66        8.32     21.07 o 
   1   7  14       28.22       28.30     14.74 o 
   2   7  14      130.06      116.94     23.87 o 
   3   7  14       88.52      114.11     22.80 o 
   4   7  14       25.28       29.96     26.23 o 
   5   7  14      133.64      123.94     25.61 o 
   6   7  14       16.10       17.77     25.22 o 
  -6   8  14        0.29        3.10     18.76 o 
  -5   8  14       11.72       16.18     16.73 o 
  -4   8  14        3.84       -2.29     16.16 o 
  -3   8  14       87.40       92.43     14.31 o 
  -2   8  14       99.54       84.45     16.28 o 
  -1   8  14       16.11       21.99     15.88 o 
   0   8  14       48.58       69.03     23.32 o 
   1   8  14       20.82       16.39     14.75 o 
   2   8  14      249.83      233.21     26.07 o 
   3   8  14      323.73      359.34     27.75 o 
   4   8  14      201.63      192.84     25.54 o 
   5   8  14      112.04      102.35     24.62 o 
  -5   9  14      558.92      507.48     25.19 o 
  -4   9  14      129.18      120.94     16.31 o 
  -3   9  14     1217.56     1124.32     29.10 o 
  -2   9  14       69.68       56.94     15.77 o 
  -1   9  14       50.35      124.66     20.68 o 
   0   9  14        2.30       14.70     23.22 o 
   1   9  14      284.42      256.46     26.84 o 
   2   9  14       15.15       19.15     22.20 o 
   3   9  14      110.54       98.45     23.10 o 
   4   9  14       93.93       85.14     23.57 o 
   5   9  14       32.90       45.98     26.03 o 
  -5  10  14      100.59       91.32     19.78 o 
  -4  10  14      254.11      248.71     20.44 o 
  -3  10  14       87.39       85.58     17.06 o 
  -2  10  14       98.49       79.05     20.00 o 
  -1  10  14      121.33      188.88     27.89 o 
   0  10  14       69.19       38.58     22.64 o 
   1  10  14      180.51      197.83     26.02 o 
   2  10  14       97.94       80.07     23.70 o 
   3  10  14       30.31       93.63     26.42 o 
   4  10  14      142.20      124.45     25.48 o 
  -4  11  14       25.22       14.69     25.51 o 
  -3  11  14       28.41       38.53     21.79 o 
  -2  11  14        0.83       19.75     20.86 o 
  -1  11  14       69.65       63.62     21.34 o 
   0  11  14       16.82       22.43     24.00 o 
   1  11  14       33.43       47.86     22.87 o 
   2  11  14       12.91       37.04     25.24 o 
   3  11  14        0.96       22.66     26.12 o 
  -3  12  14      129.73      115.68     24.29 o 
  -2  12  14       28.63       27.59     21.34 o 
  -1  12  14       35.78       42.90     21.62 o 
   0  12  14       24.40       45.99     20.58 o 
   1  12  14        9.02       18.10     23.22 o 
   2  12  14        4.77       22.03     25.67 o 
  -7   1  15        2.19       17.30     18.26 o 
  -6   1  15        8.13       16.91     17.45 o 
  -5   1  15      110.45      149.89     18.24 o 
  -4   1  15      167.35      177.75     13.64 o 
  -3   1  15       18.41       26.02     12.66 o 
  -2   1  15       78.41      106.02     21.34 o 
  -1   1  15      308.35      375.47     23.55 o 
   0   1  15      984.29     1005.66     24.43 o 
   1   1  15      431.72      399.46     15.56 o 
   2   1  15      713.78      669.80     14.80 o 
   3   1  15       57.68      191.90     12.01 o 
   4   1  15      105.54       97.70     12.48 o 
   5   1  15      205.78      160.92     16.68 o 
   6   1  15        7.90       24.87     15.16 o 
  -7   2  15       51.99       67.59     19.15 o 
  -6   2  15      116.50      136.24     19.58 o 
  -5   2  15        2.24       16.32     17.27 o 
  -4   2  15      653.79      633.42     18.39 o 
  -3   2  15       29.69       46.47     13.41 o 
  -2   2  15      682.07      670.15     23.60 o 
  -1   2  15     1214.46     1397.87     53.78 o 
   0   2  15        7.12        9.46     12.41 o 
   1   2  15     1735.38     1608.41     23.88 o 
   2   2  15       36.45       38.04     11.59 o 
   3   2  15       17.20       61.99     11.58 o 
   4   2  15       97.13       78.94     13.53 o 
   5   2  15      198.74      184.44     17.89 o 
   6   2  15      130.81      118.31     20.26 o 
  -7   3  15        1.26       21.92     21.79 o 
  -6   3  15       37.19       47.86     20.07 o 
  -5   3  15        5.91       14.06     15.05 o 
  -4   3  15       62.88       62.48     15.02 o 
  -3   3  15       13.66       51.56     20.98 o 
  -2   3  15        0.04       25.49     13.94 o 
  -1   3  15        7.83       15.49     11.24 o 
   0   3  15      262.23      236.80     13.90 o 
   1   3  15       12.08       22.61     12.10 o 
   2   3  15      282.09      261.71     13.07 o 
   3   3  15      150.40      131.53     11.51 o 
   4   3  15       79.83       68.90     16.88 o 
   5   3  15        0.23        7.80     15.78 o 
   6   3  15       47.88       45.65     21.08 o 
  -7   4  15       41.27       61.92     24.05 o 
  -6   4  15        8.08       29.34     21.21 o 
  -5   4  15       39.07       63.00     16.27 o 
  -4   4  15      229.82      262.50     20.02 o 
  -3   4  15      224.82      199.33     18.67 o 
  -2   4  15      290.47      295.92     26.31 o 
  -1   4  15      107.89      115.93     21.51 o 
   0   4  15       43.94       38.13     16.32 o 
   1   4  15       84.48      105.02     18.24 o 
   2   4  15        9.44       16.71     11.81 o 
   3   4  15       40.36       37.98     15.84 o 
   4   4  15      166.55      160.53     18.92 o 
   5   4  15        0.24        3.89     17.09 o 
   6   4  15        0.18       15.91     20.59 o 
  -6   5  15       33.50       40.15     17.64 o 
  -5   5  15       39.29       47.33     16.74 o 
  -4   5  15      155.38      144.77     16.89 o 
  -3   5  15      158.94      163.15     15.97 o 
  -2   5  15      211.31      192.15     20.22 o 
  -1   5  15      156.95      171.05     19.24 o 
   0   5  15      734.18      727.04     23.65 o 
   1   5  15       97.14      103.66     15.91 o 
   2   5  15      417.07      363.36     15.19 o 
   3   5  15      216.20      202.88     23.75 o 
   4   5  15      153.42      157.33     24.36 o 
   5   5  15        9.79       31.79     17.66 o 
   6   5  15       45.38       61.04     20.84 o 
  -6   6  15      138.81      147.34     20.35 o 
  -5   6  15        2.99       21.72     16.81 o 
  -4   6  15      322.00      325.21     19.04 o 
  -3   6  15       21.51       29.60     15.24 o 
  -2   6  15      178.64      170.50     17.24 o 
  -1   6  15       83.20      100.05     18.25 o 
   0   6  15       56.83       47.87     16.79 o 
   1   6  15      103.83      103.77     16.15 o 
   2   6  15        0.05        1.78     34.10 o 
   3   6  15      120.86      109.10     22.56 o 
   4   6  15      209.71      189.65     25.15 o 
   5   6  15        0.07        8.28     22.12 o 
   6   6  15       48.63       49.45     21.84 o 
  -6   7  15      154.42      157.27     20.30 o 
  -5   7  15        0.38       17.63     17.17 o 
  -4   7  15       37.73       49.02     16.46 o 
  -3   7  15       80.58       90.23     18.88 o 
  -2   7  15       93.68       83.19     16.51 o 
  -1   7  15      103.83      112.34     18.05 o 
   0   7  15      247.29      253.01     27.16 o 
   1   7  15        7.65       22.62     15.04 o 
   2   7  15      122.79      108.03     23.91 o 
   3   7  15        3.04       17.66     21.48 o 
   4   7  15       56.76       49.18     23.05 o 
   5   7  15       11.36       22.35     25.88 o 
  -5   8  15        0.66       14.44     17.30 o 
  -4   8  15      401.82      348.76     23.65 o 
  -3   8  15        0.04       68.36     17.61 o 
  -2   8  15      170.53      170.14     17.01 o 
  -1   8  15       40.50       67.59     17.51 o 
   0   8  15      712.39      638.44     32.21 o 
   1   8  15       84.54       80.06     16.59 o 
   2   8  15      246.17      208.99     26.16 o 
   3   8  15        2.87        2.96     22.49 o 
   4   8  15       12.01       29.15     22.99 o 
   5   8  15        7.54       12.61     24.10 o 
  -5   9  15        1.65       10.20     18.64 o 
  -4   9  15      183.11      167.25     20.02 o 
  -3   9  15       12.00       37.96     16.91 o 
  -2   9  15      200.05      202.69     17.87 o 
  -1   9  15      152.73      181.64     22.18 o 
   0   9  15      140.11      135.15     25.89 o 
   1   9  15       71.82       82.62     24.49 o 
   2   9  15       55.10       63.79     24.16 o 
   3   9  15       94.57      217.86     26.46 o 
   4   9  15       22.06       22.44     22.43 o 
  -4  10  15       87.50       82.48     18.69 o 
  -3  10  15      128.06      116.22     22.43 o 
  -2  10  15       11.05       28.08     21.48 o 
  -1  10  15        0.79       12.21     20.10 o 
   0  10  15       91.52       75.73     25.55 o 
   1  10  15        4.77        9.23     22.18 o 
   2  10  15       51.83       17.68     22.09 o 
   3  10  15        0.87       18.71     25.89 o 
   4  10  15       20.69       32.13     23.98 o 
  -3  11  15       10.59       12.70     22.16 o 
  -2  11  15      145.78      149.40     23.56 o 
  -1  11  15      190.03      174.03     23.12 o 
   0  11  15      474.73      466.27     32.30 o 
   1  11  15        9.91       25.31     23.23 o 
   2  11  15      110.27      128.47     27.57 o 
   3  11  15        8.09       30.51     26.41 o 
  -2  12  15       57.21       50.93     22.72 o 
  -1  12  15       81.92      110.54     24.01 o 
   0  12  15       14.20       21.15     20.13 o 
   1  12  15       39.34       57.19     32.57 o 
  -7   0  16        6.62       19.74     27.76 o 
  -6   0  16       40.67        5.42     25.02 o 
  -5   0  16       16.19       20.69     23.65 o 
  -4   0  16      304.37      288.76     27.95 o 
  -3   0  16       63.61       75.21     14.81 o 
  -2   0  16      118.95      151.52     32.80 o 
  -1   0  16      267.13      385.42     35.36 o 
   0   0  16      117.32      132.49     29.31 o 
   1   0  16      584.49      530.39     20.00 o 
   2   0  16       76.01       90.78     16.01 o 
   3   0  16     2117.38     1858.75     31.43 o 
   4   0  16        3.25       15.73     13.90 o 
   5   0  16      129.01       89.40     22.23 o 
   6   0  16        2.33       -5.88     26.26 o 
  -7   1  16       41.25       92.01     19.42 o 
  -6   1  16       90.49       75.70     18.13 o 
  -5   1  16       87.83      107.82     18.07 o 
  -4   1  16      143.72      129.47     18.15 o 
  -3   1  16      427.93      427.77     16.38 o 
  -2   1  16      323.56      304.13     24.62 o 
  -1   1  16      306.06      277.90     23.20 o 
   0   1  16      213.24      190.19     16.52 o 
   1   1  16       76.98       90.10     12.39 o 
   2   1  16      448.22      412.06     14.96 o 
   3   1  16        3.11       52.62     10.99 o 
   4   1  16      139.07      130.75     12.92 o 
   5   1  16        0.16        4.37     18.02 o 
   6   1  16        2.26       14.40     16.76 o 
  -7   2  16       27.20       54.16     19.12 o 
  -6   2  16        0.11        8.19     17.31 o 
  -5   2  16        0.48       26.84     17.37 o 
  -4   2  16       61.91       52.15     13.15 o 
  -3   2  16      157.27      163.57     15.49 o 
  -2   2  16      313.14      302.19     20.98 o 
  -1   2  16      837.70      803.26     21.31 o 
   0   2  16     1118.00     1109.05     20.96 o 
   1   2  16      415.70      469.05     17.36 o 
   2   2  16       90.88      124.02     12.22 o 
   3   2  16      318.55      327.38     14.24 o 
   4   2  16      124.39      124.13     15.06 o 
   5   2  16        1.65       17.76     22.47 o 
   6   2  16      112.51       95.65     25.92 o 
  -6   3  16        0.44        9.57     18.16 o 
  -5   3  16        2.69       13.08     17.51 o 
  -4   3  16       87.27       83.57     14.32 o 
  -3   3  16        6.04       31.16     14.98 o 
  -2   3  16      106.30      115.05     18.34 o 
  -1   3  16     1007.99     1063.54     23.15 o 
   0   3  16      832.80      781.26     25.70 o 
   1   3  16      824.81      777.37     20.52 o 
   2   3  16     1159.28     1025.72     19.35 o 
   3   3  16      279.67      313.25     17.56 o 
   4   3  16      238.22      223.32     19.72 o 
   5   3  16        1.69       13.81     17.06 o 
   6   3  16        8.03        5.93     23.65 o 
  -6   4  16        9.00       22.72     21.53 o 
  -5   4  16        3.53        9.96     15.93 o 
  -4   4  16      133.17      128.77     19.24 o 
  -3   4  16       65.40       73.19     18.47 o 
  -2   4  16        0.44       12.47     14.99 o 
  -1   4  16       32.23       39.21     23.60 o 
   0   4  16        4.08       22.57     16.76 o 
   1   4  16      260.83      262.84     17.89 o 
   2   4  16        0.15       14.14     11.23 o 
   3   4  16      309.94      333.51     21.15 o 
   4   4  16       28.79       43.85     17.81 o 
   5   4  16        6.99        4.70     16.72 o 
   6   4  16       19.74       18.56     25.21 o 
  -6   5  16      134.09      132.76     22.18 o 
  -5   5  16       13.58       18.08     18.35 o 
  -4   5  16       78.70       74.59     19.38 o 
  -3   5  16       29.44       84.14     19.57 o 
  -2   5  16       35.55       56.27     17.99 o 
  -1   5  16        4.23       17.32     17.71 o 
   0   5  16       35.32       33.06     16.81 o 
   1   5  16       77.93       82.02     15.75 o 
   2   5  16      247.62      202.05     17.95 o 
   3   5  16       29.35       63.10     22.28 o 
   4   5  16        9.39       30.09     18.12 o 
   5   5  16       24.18       36.98     18.80 o 
  -6   6  16       93.89       87.80     21.84 o 
  -5   6  16       17.92       32.61     16.51 o 
  -4   6  16      284.71      247.08     21.85 o 
  -3   6  16       60.69       70.13     19.56 o 
  -2   6  16        5.47       29.25     16.42 o 
  -1   6  16      337.47      387.25     28.83 o 
   0   6  16       44.53       55.59     17.01 o 
   1   6  16      437.69      437.64     25.41 o 
   2   6  16        3.22       16.92     21.60 o 
   3   6  16      186.61      157.37     23.36 o 
   4   6  16       18.05       21.03     22.82 o 
   5   6  16       28.95       20.75     19.63 o 
  -5   7  16       26.85       60.72     21.18 o 
  -4   7  16       32.98       28.86     20.49 o 
  -3   7  16       25.63       57.65     19.52 o 
  -2   7  16        4.55       26.87     16.19 o 
  -1   7  16       29.98       60.37     23.42 o 
   0   7  16       18.61       23.96     16.54 o 
   1   7  16      157.02      153.18     17.08 o 
   2   7  16       43.77       20.77     23.22 o 
   3   7  16        8.19       14.02     22.34 o 
   4   7  16       77.54       58.80     23.94 o 
   5   7  16       64.84       60.33     26.17 o 
  -5   8  16        4.98       19.42     20.52 o 
  -4   8  16       23.01       19.24     20.11 o 
  -3   8  16       11.80       20.20     16.96 o 
  -2   8  16        0.95        8.19     15.69 o 
  -1   8  16      180.13      162.97     25.11 o 
   0   8  16       31.73       28.60     23.96 o 
   1   8  16       13.84       28.99     22.59 o 
   2   8  16      215.93      191.90     26.25 o 
   3   8  16      102.69      128.01     25.25 o 
   4   8  16      313.99      301.54     29.63 o 
  -4   9  16       46.84       58.26     18.90 o 
  -3   9  16      359.38      390.33     21.09 o 
  -2   9  16      363.72      334.50     28.05 o 
  -1   9  16      130.59      158.88     21.63 o 
   0   9  16       52.04       78.43     25.09 o 
   1   9  16       14.99       17.11     23.83 o 
   2   9  16        0.06       34.59     25.30 o 
   3   9  16       49.88       76.41     25.66 o 
   4   9  16       25.17       36.45     25.61 o 
  -4  10  16       27.64        3.53     19.36 o 
  -3  10  16       10.39       21.93     20.85 o 
  -2  10  16        0.22       13.38     19.86 o 
  -1  10  16       25.37       26.43     21.51 o 
   0  10  16        7.56       19.80     25.63 o 
   1  10  16        2.79       26.91     27.52 o 
   2  10  16       16.47       13.48     24.43 o 
   3  10  16      150.43      192.62     30.09 o 
  -2  11  16       39.50       25.26     21.14 o 
  -1  11  16       12.02       23.39     22.26 o 
   0  11  16       27.22       46.73     23.89 o 
   1  11  16        1.80       39.21     25.73 o 
   2  11  16        0.65       22.14     24.03 o 
  -6   1  17      117.44      129.09     20.70 o 
  -5   1  17      130.24      125.76     18.64 o 
  -4   1  17      294.86      286.37     19.82 o 
  -3   1  17      176.54      164.40     15.79 o 
  -2   1  17      320.56      307.79     26.16 o 
  -1   1  17       11.55       19.54     20.20 o 
   0   1  17       72.26       59.84     13.76 o 
   1   1  17       34.86       35.86     11.86 o 
   2   1  17       12.14       22.84     11.97 o 
   3   1  17      315.96      514.81     16.33 o 
   4   1  17      181.45      159.72     13.99 o 
   5   1  17       38.85       19.79     19.37 o 
   6   1  17        4.23       -6.09     23.52 o 
  -6   2  17        4.49       17.25     18.68 o 
  -5   2  17       11.67       28.55     18.08 o 
  -4   2  17       80.99       80.14     17.29 o 
  -3   2  17      191.91      235.56     17.48 o 
  -2   2  17      208.97      231.38     25.38 o 
  -1   2  17      245.04      252.76     24.04 o 
   0   2  17      145.58      141.59     13.71 o 
   1   2  17      101.53       93.77     13.74 o 
   2   2  17       65.85       69.06     12.51 o 
   3   2  17      108.77      172.27     13.17 o 
   4   2  17        3.25        8.38     15.84 o 
   5   2  17       11.24       36.29     24.72 o 
   6   2  17       34.51       27.36     25.80 o 
  -6   3  17        3.29        5.70     18.84 o 
  -5   3  17       29.87       57.58     19.09 o 
  -4   3  17      403.30      367.77     19.47 o 
  -3   3  17      131.63      196.92     19.88 o 
  -2   3  17      643.61      616.99     24.36 o 
  -1   3  17      207.90      223.74     23.87 o 
   0   3  17      272.70      261.39     15.13 o 
   1   3  17      198.95      207.60     15.25 o 
   2   3  17       10.01       33.30     11.97 o 
   3   3  17      272.31      251.28     17.19 o 
   4   3  17      163.08      176.00     18.79 o 
   5   3  17       32.05       18.44     22.41 o 
  -6   4  17        0.04       10.94     22.16 o 
  -5   4  17       41.66       59.23     25.28 o 
  -4   4  17       38.56       61.87     16.50 o 
  -3   4  17      289.65      322.27     22.09 o 
  -2   4  17      373.16      343.67     20.23 o 
  -1   4  17      490.44      447.94     23.13 o 
   0   4  17       97.76      117.31     13.69 o 
   1   4  17       16.18       39.98     13.22 o 
   2   4  17       32.75       50.71     11.92 o 
   3   4  17        0.41       11.64     18.13 o 
   4   4  17       76.63       86.67     18.77 o 
   5   4  17        7.27       29.17     18.31 o 
  -6   5  17       26.08       53.67     34.66 o 
  -5   5  17       58.39       38.02     18.58 o 
  -4   5  17        4.42        4.98     18.59 o 
  -3   5  17       85.67       97.39     19.44 o 
  -2   5  17        3.55       19.27     15.87 o 
  -1   5  17       30.23       63.66     18.31 o 
   0   5  17      267.30      240.98     20.85 o 
   1   5  17      113.51       95.75     17.16 o 
   2   5  17      467.82      426.54     29.18 o 
   3   5  17       33.57       60.25     18.70 o 
   4   5  17      326.12      296.07     22.39 o 
   5   5  17       34.20       23.84     19.16 o 
  -5   6  17        9.32        9.26     19.78 o 
  -4   6  17       38.33       38.37     20.51 o 
  -3   6  17       48.69       91.06     20.17 o 
  -2   6  17      182.72      195.02     18.76 o 
  -1   6  17       74.97       60.05     18.08 o 
   0   6  17       15.74       13.98     16.82 o 
   1   6  17        3.64        4.88     15.09 o 
   2   6  17       36.81       19.71     23.93 o 
   3   6  17        5.55       46.75     23.18 o 
   4   6  17        5.28       27.82     23.66 o 
   5   6  17        7.51       25.23     20.75 o 
  -5   7  17        0.92        8.87     20.52 o 
  -4   7  17      103.31      100.54     21.56 o 
  -3   7  17        0.05       22.18     17.62 o 
  -2   7  17        9.69       14.07     16.37 o 
  -1   7  17        3.07        5.22     18.16 o 
   0   7  17      338.08      321.26     21.36 o 
   1   7  17        3.26        0.09     15.77 o 
   2   7  17       67.02       77.07     24.50 o 
   3   7  17        5.74       76.64     25.01 o 
   4   7  17       18.75       42.46     24.32 o 
  -4   8  17      155.31      165.23     23.43 o 
  -3   8  17       37.48       52.25     18.39 o 
  -2   8  17       94.61      107.34     17.41 o 
  -1   8  17        0.19       25.02     24.20 o 
   0   8  17      223.97      209.74     20.54 o 
   1   8  17       49.87       54.05     26.64 o 
   2   8  17        8.26       32.65     23.24 o 
   3   8  17        3.39       30.92     23.67 o 
   4   8  17       18.20       23.18     25.13 o 
  -4   9  17       48.54       54.26     19.78 o 
  -3   9  17      116.74      115.83     19.05 o 
  -2   9  17       27.27       31.87     20.82 o 
  -1   9  17       70.92       80.38     22.22 o 
   0   9  17       97.54      106.50     19.03 o 
   1   9  17       20.72       53.04     26.77 o 
   2   9  17       23.16       31.82     23.82 o 
   3   9  17       38.15       54.21     26.12 o 
  -3  10  17      173.02      194.70     24.47 o 
  -2  10  17       25.96       35.59     21.97 o 
  -1  10  17        0.06        7.18     20.65 o 
   0  10  17        1.72       24.46     25.18 o 
   1  10  17        5.31       19.95     25.30 o 
   2  10  17        0.03       26.98     26.87 o 
  -1  11  17        3.22       18.65     22.48 o 
   0  11  17       37.28       42.76     28.29 o 
   1  11  17       29.90       47.83     26.91 o 
  -6   0  18       70.08       71.34     29.35 o 
  -5   0  18        0.75        6.44     25.77 o 
  -4   0  18        9.22       11.57     23.49 o 
  -3   0  18       12.86       12.29     32.51 o 
  -2   0  18       36.02       36.52     28.72 o 
  -1   0  18       15.41       43.73     31.01 o 
   0   0  18      240.57      218.44     32.98 o 
   1   0  18      197.86      171.14     22.96 o 
   2   0  18      107.99       84.04     16.39 o 
   3   0  18      169.52      146.78     17.98 o 
   4   0  18      135.84      169.16     24.81 o 
   5   0  18      355.65      307.35     40.19 o 
  -6   1  18       78.09       73.96     18.98 o 
  -5   1  18      178.87      162.11     19.37 o 
  -4   1  18      152.23      159.49     19.45 o 
  -3   1  18      889.17      805.54     34.79 o 
  -2   1  18      591.15      548.12     36.34 o 
  -1   1  18     1386.44     1332.78     37.30 o 
   0   1  18       50.63       72.44     20.79 o 
   1   1  18      232.40      300.17     15.21 o 
   2   1  18       56.74       63.77     12.94 o 
   3   1  18        7.64       12.80     12.06 o 
   4   1  18        6.87       27.53     16.98 o 
   5   1  18        3.82       11.73     21.80 o 
  -6   2  18        7.11       20.17     18.41 o 
  -5   2  18      150.48      157.83     22.54 o 
  -4   2  18        6.83       19.02     18.90 o 
  -3   2  18      291.95      281.07     17.56 o 
  -2   2  18      407.38      424.01     31.56 o 
  -1   2  18      124.30      142.65     22.74 o 
   0   2  18      773.28      746.53     19.48 o 
   1   2  18        5.46       24.01     12.08 o 
   2   2  18       56.84       52.49     12.57 o 
   3   2  18       10.43       41.21     14.84 o 
   4   2  18       45.50       41.26     16.69 o 
   5   2  18       48.93       63.05     24.75 o 
  -6   3  18        0.11        9.89     20.07 o 
  -5   3  18        6.10        9.46     18.56 o 
  -4   3  18       76.89       97.03     21.46 o 
  -3   3  18       71.41      126.10     16.49 o 
  -2   3  18        5.87       14.96     20.05 o 
  -1   3  18       50.87       63.97     22.97 o 
   0   3  18        0.12       15.71     12.77 o 
   1   3  18      139.27      137.82     14.58 o 
   2   3  18       54.46       49.34     12.55 o 
   3   3  18      182.61      180.97     17.14 o 
   4   3  18      112.79      109.64     18.15 o 
   5   3  18        1.91       11.34     24.88 o 
  -6   4  18       56.95       53.50     20.62 o 
  -5   4  18       37.99       43.51     21.14 o 
  -4   4  18       36.08       32.84     16.33 o 
  -3   4  18       14.93       16.19     16.17 o 
  -2   4  18      173.45      182.23     27.20 o 
  -1   4  18        3.38       21.04     18.03 o 
   0   4  18       85.58      100.54     13.93 o 
   1   4  18       19.90       32.45     13.23 o 
   2   4  18        0.09       15.19     12.13 o 
   3   4  18       40.98       70.30     19.25 o 
   4   4  18       31.33       15.50     17.94 o 
   5   4  18       35.07       43.59     24.93 o 
  -5   5  18       16.95       26.35     25.32 o 
  -4   5  18      169.78      138.90     18.31 o 
  -3   5  18       42.18       58.94     16.83 o 
  -2   5  18       46.45       47.76     16.36 o 
  -1   5  18       70.03       92.14     19.74 o 
   0   5  18      123.95      117.41     19.36 o 
   1   5  18       54.90       58.84     16.84 o 
   2   5  18       39.55       28.58     17.28 o 
   3   5  18       42.89       58.36     19.66 o 
   4   5  18        6.38       14.86     18.49 o 
   5   5  18        9.05       12.00     18.96 o 
  -5   6  18        1.46       12.24     19.49 o 
  -4   6  18        7.16        4.32     19.01 o 
  -3   6  18       48.39       50.88     21.19 o 
  -2   6  18        3.28       26.58     14.37 o 
  -1   6  18        3.24        7.98     18.76 o 
   0   6  18      242.92      247.41     21.04 o 
   1   6  18        2.08        5.28     16.12 o 
   2   6  18       62.76       89.31     24.08 o 
   3   6  18       61.29       74.42     23.91 o 
   4   6  18        5.93       19.03     19.34 o 
  -4   7  18       39.64       65.93     21.10 o 
  -3   7  18      201.43      188.07     19.91 o 
  -2   7  18       79.69       89.67     17.64 o 
  -1   7  18       97.23      124.83     22.21 o 
   0   7  18       84.67      132.33     20.16 o 
   1   7  18       77.09       83.58     24.84 o 
   2   7  18       77.58       85.48     24.39 o 
   3   7  18      169.62      146.60     25.23 o 
   4   7  18        2.00       29.99     29.60 o 
  -4   8  18        9.15       21.44     19.18 o 
  -3   8  18        5.19       20.20     18.10 o 
  -2   8  18        0.70       20.69     16.73 o 
  -1   8  18       80.14      115.62     20.88 o 
   0   8  18       38.69       36.25     18.28 o 
   1   8  18       90.43       91.52     26.35 o 
   2   8  18       19.20       64.71     35.40 o 
   3   8  18       21.54       53.73     26.01 o 
  -3   9  18        0.79       25.71     18.94 o 
  -2   9  18      235.19      200.90     24.01 o 
  -1   9  18      233.02      295.62     25.83 o 
   0   9  18       16.13       24.66     26.85 o 
   1   9  18      355.39      339.47     31.40 o 
   2   9  18        1.01       30.61     27.01 o 
  -2  10  18        0.73       27.67     22.91 o 
  -1  10  18       11.41       23.98     20.83 o 
   0  10  18       56.55       62.71     26.45 o 
   1  10  18        3.71       -7.24     26.33 o 
  -5   1  19      147.39      127.02     20.81 o 
  -4   1  19       14.58       23.00     19.56 o 
  -3   1  19        5.65       29.65     23.76 o 
  -2   1  19       23.34       19.46     21.34 o 
  -1   1  19        9.04       75.11     23.11 o 
   0   1  19      135.87      113.69     22.70 o 
   1   1  19      246.80      201.41     14.37 o 
   2   1  19        1.31        8.67     12.81 o 
   3   1  19       61.90       63.88     16.08 o 
   4   1  19       89.71       84.00     19.20 o 
   5   1  19        0.07       24.95     25.09 o 
  -5   2  19      153.64      145.87     19.72 o 
  -4   2  19       86.34       79.38     20.19 o 
  -3   2  19       83.21       82.59     20.50 o 
  -2   2  19        5.11       12.64     21.83 o 
  -1   2  19      177.75      190.88     24.33 o 
   0   2  19      136.12      129.57     19.14 o 
   1   2  19      235.08      203.21     14.25 o 
   2   2  19      399.77      346.89     15.97 o 
   3   2  19       10.69       36.83     15.26 o 
   4   2  19      140.86      120.82     19.13 o 
   5   2  19        0.07       14.81     25.16 o 
  -5   3  19        0.86       20.10     21.25 o 
  -4   3  19      125.92      148.32     21.60 o 
  -3   3  19       42.31       66.81     16.37 o 
  -2   3  19        3.81       27.83     18.94 o 
  -1   3  19        1.45        8.48     22.13 o 
   0   3  19      180.93      190.18     20.23 o 
   1   3  19        7.25        5.05     13.33 o 
   2   3  19       54.64       63.88     13.13 o 
   3   3  19        5.36       40.58     18.91 o 
   4   3  19       31.67       35.40     18.35 o 
   5   3  19       20.38       11.58     25.17 o 
  -5   4  19        1.91       10.80     20.50 o 
  -4   4  19       47.50       51.97     20.43 o 
  -3   4  19      114.38      139.07     17.65 o 
  -2   4  19      634.55      566.71     29.16 o 
  -1   4  19      423.23      413.58     23.62 o 
   0   4  19     1032.96     1006.13     29.12 o 
   1   4  19      252.84      241.04     16.54 o 
   2   4  19      295.19      270.28     17.83 o 
   3   4  19      145.89      137.06     20.92 o 
   4   4  19       68.88       67.85     19.45 o 
  -5   5  19        0.11       10.87     22.39 o 
  -4   5  19        3.68        5.77     17.66 o 
  -3   5  19       81.91       79.90     17.68 o 
  -2   5  19        4.96       42.39     20.01 o 
  -1   5  19      235.67      191.70     21.05 o 
   0   5  19        4.10       32.21     17.65 o 
   1   5  19       10.24       29.15     14.26 o 
   2   5  19        1.42        7.39     17.87 o 
   3   5  19       59.28       61.25     18.76 o 
   4   5  19       88.87       67.47     20.58 o 
  -4   6  19        8.35       -1.02     17.99 o 
  -3   6  19       53.59       80.15     17.76 o 
  -2   6  19      202.52      192.33     19.91 o 
  -1   6  19      140.01      152.35     21.56 o 
   0   6  19      252.44      230.36     21.39 o 
   1   6  19       38.06       40.35     25.79 o 
   2   6  19       93.76      102.51     25.47 o 
   3   6  19        1.97       11.74     19.64 o 
   4   6  19       10.15       14.78     20.77 o 
  -4   7  19        1.82        5.73     22.41 o 
  -3   7  19        0.01       31.92     18.05 o 
  -2   7  19        0.85       16.39     17.89 o 
  -1   7  19        5.73       13.47     19.21 o 
   0   7  19        0.08       18.56     19.11 o 
   1   7  19       38.19       60.62     25.31 o 
   2   7  19        9.29       24.29     25.96 o 
   3   7  19        4.19       65.57     25.31 o 
  -3   8  19       29.30       31.83     18.53 o 
  -2   8  19       16.55       19.84     17.23 o 
  -1   8  19       44.37       43.86     20.62 o 
   0   8  19       57.15       76.81     19.67 o 
   1   8  19       32.44       47.87     24.62 o 
   2   8  19       69.46       75.04     26.90 o 
  -2   9  19      144.73      163.30     24.21 o 
  -1   9  19        1.85       20.38     18.16 o 
   0   9  19        1.68       25.82     32.44 o 
   1   9  19        9.00       -3.25     24.59 o 
  -5   0  20      241.52      257.82     37.86 o 
  -4   0  20      634.15      630.73     49.30 o 
  -3   0  20       39.69       48.64     34.94 o 
  -2   0  20       16.64       21.99     29.38 o 
  -1   0  20       12.43       19.34     31.91 o 
   0   0  20      105.23      103.69     30.61 o 
   1   0  20       39.48       26.61     22.08 o 
   2   0  20       16.66       28.31     21.93 o 
   3   0  20        7.37       20.17     17.16 o 
   4   0  20      155.11      143.85     25.28 o 
  -5   1  20      120.44      101.09     19.80 o 
  -4   1  20      112.74      128.38     21.54 o 
  -3   1  20       25.84       25.89     27.86 o 
  -2   1  20       27.38       36.83     23.79 o 
  -1   1  20      112.25      132.56     22.33 o 
   0   1  20      145.77      132.21     19.98 o 
   1   1  20      213.02      183.97     14.52 o 
   2   1  20       78.70       76.34     13.97 o 
   3   1  20      209.71      207.13     28.08 o 
   4   1  20       34.04       50.99     24.96 o 
  -5   2  20       24.57       41.00     23.26 o 
  -4   2  20      126.09      118.50     21.62 o 
  -3   2  20       54.95       73.88     24.20 o 
  -2   2  20       66.53       72.09     24.22 o 
  -1   2  20       13.97       45.91     23.53 o 
   0   2  20       34.96       28.45     18.08 o 
   1   2  20       13.88       16.09     12.80 o 
   2   2  20       39.21       58.61     13.56 o 
   3   2  20        7.16       54.48     15.97 o 
   4   2  20      148.49      154.36     26.87 o 
  -5   3  20        8.63       23.79     21.02 o 
  -4   3  20       17.55       30.06     20.13 o 
  -3   3  20      101.57      117.98     25.12 o 
  -2   3  20        1.45       16.83     18.05 o 
  -1   3  20        1.56        4.89     22.40 o 
   0   3  20       21.42       32.83     18.70 o 
   1   3  20       15.19       30.75     16.28 o 
   2   3  20       42.48       41.42     15.81 o 
   3   3  20      101.92       96.12     20.00 o 
   4   3  20      131.78      144.51     21.04 o 
  -4   4  20      121.80      107.08     22.93 o 
  -3   4  20        0.22       40.45     16.94 o 
  -2   4  20        2.84       17.63     19.48 o 
  -1   4  20      145.48      134.49     21.09 o 
   0   4  20        0.28       27.88     24.69 o 
   1   4  20        2.64       12.43     17.46 o 
   2   4  20       89.01       71.03     19.21 o 
   3   4  20       10.34       12.72     19.49 o 
   4   4  20       28.82       30.37     19.42 o 
  -4   5  20       77.22       53.51     22.07 o 
  -3   5  20       15.14       33.55     16.88 o 
  -2   5  20      162.11      193.58     19.99 o 
  -1   5  20       78.84      149.92     22.50 o 
   0   5  20       16.14       12.44     19.03 o 
   1   5  20      258.81      235.83     21.09 o 
   2   5  20       16.45       25.84     18.08 o 
   3   5  20       54.32       74.93     20.33 o 
  -4   6  20       11.92       27.40     19.13 o 
  -3   6  20       35.20       46.38     18.72 o 
  -2   6  20       62.44       56.34     17.57 o 
  -1   6  20        4.66       29.07     19.60 o 
   0   6  20       19.12       27.38     19.60 o 
   1   6  20       23.39       13.42     24.72 o 
   2   6  20       26.37       14.61     19.88 o 
   3   6  20        1.06       16.16     19.39 o 
  -3   7  20      136.05      134.40     18.14 o 
  -2   7  20       61.96       75.57     19.11 o 
  -1   7  20       46.03       36.31     21.09 o 
   0   7  20      100.06      132.11     20.27 o 
   1   7  20        0.37       25.57     25.30 o 
   2   7  20      148.07      144.90     29.48 o 
  -2   8  20        0.70        0.54     18.84 o 
  -1   8  20       48.81       51.12     21.40 o 
   0   8  20        0.12        8.25     24.69 o 
   1   8  20        0.02        0.60     25.86 o 
  -4   1  21       25.83       36.44     25.08 o 
  -3   1  21        2.48       47.72     24.06 o 
  -2   1  21       24.91       27.85     22.90 o 
  -1   1  21       41.08       39.35     22.93 o 
   0   1  21       13.23       40.50     19.20 o 
   1   1  21        0.01       13.67     16.03 o 
   2   1  21       35.21       41.67     14.01 o 
   3   1  21        7.86       15.58     16.44 o 
   4   1  21        1.04       -6.20     23.68 o 
  -4   2  21      170.11      161.73     24.08 o 
  -3   2  21      213.77      159.33     24.51 o 
  -2   2  21       17.07       49.82     24.40 o 
  -1   2  21      236.52      227.16     26.85 o 
   0   2  21       39.99       50.88     18.77 o 
   1   2  21        0.28       11.44     15.77 o 
   2   2  21        0.49       11.57     13.30 o 
   3   2  21       41.70       39.97     18.27 o 
   4   2  21        9.46       16.03     24.31 o 
  -4   3  21      250.57      230.01     29.02 o 
  -3   3  21       31.83       69.35     25.49 o 
  -2   3  21      351.52      309.66     28.06 o 
  -1   3  21       12.99       30.98     19.29 o 
   0   3  21        0.71       25.90     18.33 o 
   1   3  21       16.06       20.39     15.67 o 
   2   3  21       28.95       26.42     16.06 o 
   3   3  21        5.73       28.11     19.19 o 
  -4   4  21       13.63       18.48     22.55 o 
  -3   4  21        1.30        2.98     24.09 o 
  -2   4  21       72.75       78.27     20.41 o 
  -1   4  21       66.13      101.68     25.77 o 
   0   4  21      129.66      135.14     21.49 o 
   1   4  21       80.88      101.25     17.11 o 
   2   4  21       64.88       86.35     19.86 o 
   3   4  21       61.09       71.64     20.75 o 
  -3   5  21      145.97      120.47     21.11 o 
  -2   5  21       52.17       60.04     17.31 o 
  -1   5  21       19.93       31.82     19.71 o 
   0   5  21       28.63       21.59     19.73 o 
   1   5  21       17.41       28.86     24.18 o 
   2   5  21       61.31       25.78     19.01 o 
   3   5  21       15.72       16.42     21.41 o 
  -3   6  21       28.86       36.48     17.69 o 
  -2   6  21       44.56       47.22     19.53 o 
  -1   6  21      156.10      186.77     23.78 o 
   0   6  21      203.11      226.59     22.44 o 
   1   6  21       31.42       40.07     25.67 o 
   2   6  21      202.89      164.05     29.41 o 
  -2   7  21        0.04       25.24     18.80 o 
  -1   7  21       14.50       25.72     21.16 o 
   0   7  21        0.06       16.67     25.76 o 
   1   7  21       65.19       55.61     26.45 o 
  -4   0  22        1.40       28.83     39.73 o 
  -3   0  22       19.12       50.79     33.95 o 
  -2   0  22       13.23       42.57     32.57 o 
  -1   0  22        2.97       20.10     33.65 o 
   0   0  22        8.07       24.69     24.79 o 
   1   0  22       34.96       28.54     23.63 o 
   2   0  22        7.22       13.24     24.04 o 
   3   0  22        0.73       -7.88     40.11 o 
  -4   1  22        1.48       26.51     28.37 o 
  -3   1  22       59.55       63.04     23.79 o 
  -2   1  22       33.43       31.52     23.44 o 
  -1   1  22       55.93       87.01     25.18 o 
   0   1  22      102.49      107.29     21.19 o 
   1   1  22       70.83       77.70     17.56 o 
   2   1  22      156.77      154.88     17.85 o 
   3   1  22      130.68      122.93     21.89 o 
  -4   2  22       15.26       18.97     26.12 o 
  -3   2  22       15.07       47.68     25.60 o 
  -2   2  22        7.54       12.38     23.16 o 
  -1   2  22       58.68       56.78     24.77 o 
   0   2  22        6.87       29.74     19.99 o 
   1   2  22       41.95       52.36     17.46 o 
   2   2  22       39.65       49.40     21.30 o 
   3   2  22        7.72       12.13     19.20 o 
  -3   3  22       10.65       12.53     24.27 o 
  -2   3  22       65.91       37.02     22.98 o 
  -1   3  22       16.46       35.17     19.76 o 
   0   3  22       52.88       60.98     19.61 o 
   1   3  22        0.91       14.59     17.01 o 
   2   3  22        0.11       24.89     25.02 o 
   3   3  22       15.75       22.26     20.19 o 
  -3   4  22       81.48       47.99     25.73 o 
  -2   4  22       11.80       54.99     27.07 o 
  -1   4  22       11.40       42.98     21.34 o 
   0   4  22       20.04       16.82     18.72 o 
   1   4  22        0.43       11.22     16.74 o 
   2   4  22       15.40      -11.11     26.64 o 
  -2   5  22      130.76      116.06     19.64 o 
  -1   5  22        9.22       31.14     21.32 o 
   0   5  22       26.09       37.87     20.51 o 
   1   5  22       44.93       40.37     27.40 o 
   2   5  22       31.74       57.34     27.46 o 
  -2   6  22       46.68       61.88     19.16 o 
  -1   6  22       93.45      101.77     22.47 o 
   0   6  22       35.19       38.55     20.48 o 
   1   6  22        2.72       30.98     28.19 o 
  -3   1  23       20.71       64.27     28.92 o 
  -2   1  23       44.53       66.65     26.16 o 
  -1   1  23       29.60       52.13     24.55 o 
   0   1  23       12.96       40.27     17.82 o 
   1   1  23      109.48      127.97     19.16 o 
   2   1  23        4.28        9.37     21.80 o 
  -3   2  23       16.37       12.93     27.29 o 
  -2   2  23       67.76       59.61     24.48 o 
  -1   2  23       55.39       63.10     20.48 o 
   0   2  23       54.84       87.72     21.60 o 
   1   2  23       43.11       44.29     18.55 o 
   2   2  23       44.46       45.52     21.50 o 
  -2   3  23       48.46       52.55     23.59 o 
  -1   3  23        1.64       20.77     20.36 o 
   0   3  23        5.46       14.96     21.17 o 
   1   3  23       38.34       50.57     17.81 o 
  -2   4  23        8.22       26.13     22.45 o 
  -1   4  23       83.27      124.09     22.74 o 
   0   4  23       21.93       27.71     20.48 o 
   1   4  23      134.86      194.48     28.73 o 
  -1   0  24        0.36       -2.16     34.04 o 
   0   0  24      470.23      436.86     32.45 o 
  -1   1  24        2.04       -2.00     23.98 o 
   0   1  24        4.06       19.66     18.57 o 
  -1   2  24       18.19       21.08     20.76 o 
   0   2  24       17.69       54.06     22.10 o 
                                                 
